# Supplementary material for: (2E)-1-(4,4′′-Difluoro-5′-meth­oxy-1,1′:3′,1′′-terphenyl-4′-yl)-3-(4-fluoro­phen­yl)prop-2-en-1-one
Source: Acta Crystallogr Sect E Struct Rep Online. 2011 Oct 22;67(Pt 11):o2996–7. doi: 10.1107/S1600536811042279 (PMC3247397; doi:10.1107/S1600536811042279)
Supplement: Supplementary file 1 [file e-67-o2996-sup1.cif]

##############################################################################
#                                                                            #
# This CIF contains the data in a paper accepted for publication in          #
# Acta Crystallographica Section E. It conforms to the requirements of       #
# Notes for Authors for Acta Crystallographica Section E, and has been       #
# peer reviewed under the auspices of the IUCr Commission on Journals.       #
#                                                                            #
# Full details of the Crystallographic Information File format               #
# are given in the paper "The Crystallographic Information File (CIF):       #
# a New Standard Archive File for Crystallography" by S. R. Hall, F. H.      #
# Allen and I. D. Brown [Acta Cryst. (1991), A47, 655-685].                  #
#                                                                            #
# The current version of the core CIF dictionary is obtainable from          #
# ftp://ftp.iucr.org/pub/cif_core.dic.                                       #
#                                                                            #
# Software is freely available for graphical display of the structure(s)     #
# in this CIF. For information consult the CIF software page                 #
# http://www.iucr.org/resources/cif/software.                                #
#                                                                            #
# This file may be used for bona fide research purposes within the           #
# scientific community so long as proper attribution is given to the journal # 
# article from which it was obtained.                                        #
#                                                                            #
##############################################################################
data_I
_audit_creation_method     SHELXL-97
_chemical_name_systematic
;
(2<i>E</i>)-1-(4,4''-Difluoro-5'-methoxy-1,1':3',1''-
terphenyl-4'-yl)-3-(4-fluorophenyl)prop-2-en-1-one
;
_chemical_name_common
;
;
_chemical_formula_moiety     'C28 H19 F3 O2'
_chemical_formula_sum     'C28 H19 F3 O2'
_chemical_formula_iupac     'C28 H19 F3 O2'
_chemical_formula_weight     444.43
_chemical_melting_point     549
_symmetry_cell_setting     monoclinic
_symmetry_space_group_name_H-M     'P 21/c'
_symmetry_space_group_name_Hall     '-P 2ybc'
loop_
    _symmetry_equiv_pos_as_xyz
    'x, y, z'
    '-x, y+1/2, -z+1/2'
    '-x, -y, -z'
    'x, -y-1/2, z-1/2'
_cell_length_a     22.5742(5)
_cell_length_b     6.81010(10)
_cell_length_c     13.8475(3)
_cell_angle_alpha     90.00
_cell_angle_beta     98.4050(10)
_cell_angle_gamma     90.00
_cell_volume     2105.95(7)
_cell_formula_units_Z     4
_cell_measurement_reflns_used     9830
_cell_measurement_theta_min     2.97
_cell_measurement_theta_max     28.26
_cell_measurement_temperature     200(2)
_exptl_crystal_description     'block'
_exptl_crystal_colour     'yellow'
_exptl_crystal_size_max     0.557
_exptl_crystal_size_mid     0.262
_exptl_crystal_size_min     0.179
_exptl_crystal_density_diffrn     1.402
_exptl_crystal_density_meas     ?
_exptl_crystal_density_method     'not measured'
_exptl_crystal_F_000     920
_exptl_absorpt_coefficient_mu     0.105
_exptl_absorpt_correction_type     none
_exptl_absorpt_process_details     ?
_exptl_absorpt_correction_T_min     ?
_exptl_absorpt_correction_T_max     ?
_exptl_special_details     ?
_diffrn_ambient_temperature     200(2)
_diffrn_radiation_type     MoK\a
_diffrn_radiation_wavelength     0.71073
_diffrn_radiation_source     'fine-focus sealed tube'
_diffrn_radiation_monochromator     graphite
_diffrn_measurement_device_type     'Bruker APEXII CCD'
_diffrn_measurement_device     ?
_diffrn_measurement_method     '\f and \w'
_diffrn_reflns_number     35196
_diffrn_reflns_av_R_equivalents     0.0315
_diffrn_reflns_av_sigmaI/netI     0.0184
_diffrn_reflns_theta_min     1.82
_diffrn_reflns_theta_max     28.31
_diffrn_reflns_theta_full     28.31
_diffrn_measured_fraction_theta_max     0.996
_diffrn_measured_fraction_theta_full     0.996
_diffrn_reflns_limit_h_min     -30
_diffrn_reflns_limit_h_max     30
_diffrn_reflns_limit_k_min     -9
_diffrn_reflns_limit_k_max     8
_diffrn_reflns_limit_l_min     -18
_diffrn_reflns_limit_l_max     18
_refine_special_details
;
;
_reflns_number_total     5218
_reflns_number_gt     4087
_reflns_threshold_expression     I>2\s(I)
_refine_ls_structure_factor_coef     Fsqd
_refine_ls_matrix_type     full
_refine_ls_R_factor_all     0.0521
_refine_ls_R_factor_gt     0.0379
_refine_ls_wR_factor_gt     0.0938
_refine_ls_wR_factor_ref     0.1023
_refine_ls_goodness_of_fit_ref     1.035
_refine_ls_restrained_S_all     1.035
_refine_ls_number_reflns     5218
_refine_ls_number_parameters     299
_refine_ls_number_restraints     0
_refine_ls_hydrogen_treatment     constr
_refine_ls_weighting_scheme     calc
_refine_ls_weighting_details
         'calc w=1/[\s^2^(Fo^2^)+(0.0462P)^2^+0.5814P] where P=(Fo^2^+2Fc^2^)/3'
_atom_sites_solution_hydrogens     geom
_atom_sites_solution_primary     direct
_atom_sites_solution_secondary     difmap
_refine_ls_shift/su_max     0.000
_refine_ls_shift/su_mean     0.000
_refine_diff_density_max     0.299
_refine_diff_density_min     -0.186
_refine_ls_extinction_method     none
_refine_ls_extinction_coef     ?
_refine_ls_abs_structure_Flack     ?
loop_
    _atom_type_symbol
    _atom_type_description
    _atom_type_scat_dispersion_real
    _atom_type_scat_dispersion_imag
    _atom_type_scat_source
    'C' 'C' 0.0033 0.0016
                         'International Tables Vol C Tables 4.2.6.8 and 6.1.1.4'
    'H' 'H' 0.0000 0.0000
                         'International Tables Vol C Tables 4.2.6.8 and 6.1.1.4'
    'F' 'F' 0.0171 0.0103
                         'International Tables Vol C Tables 4.2.6.8 and 6.1.1.4'
    'O' 'O' 0.0106 0.0060
                         'International Tables Vol C Tables 4.2.6.8 and 6.1.1.4'
_computing_data_collection     'APEX2 (Bruker, 2010)'
_computing_cell_refinement     'SAINT (Bruker, 2010)'
_computing_data_reduction     'SAINT (Bruker, 2010)'
_computing_structure_solution     'SHELXS97 (Sheldrick, 2008)'
_computing_structure_refinement     'SHELXL97 (Sheldrick, 2008)'
_computing_molecular_graphics
             'ORTEP-3 (Farrugia, 1997) and Mercury (Macrae <i>et al.</i>, 2008)'
_computing_publication_material
                            'SHELXL97 (Sheldrick, 2008) and PLATON (Spek, 2009)'
loop_
    _atom_site_type_symbol
    _atom_site_label
    _atom_site_fract_x
    _atom_site_fract_y
    _atom_site_fract_z
    _atom_site_U_iso_or_equiv
    _atom_site_adp_type
    _atom_site_calc_flag
    _atom_site_refinement_flags
    _atom_site_occupancy
    _atom_site_symmetry_multiplicity
    _atom_site_disorder_assembly
    _atom_site_disorder_group
    F F1 -0.04953(4) 0.88945(14) 0.40789(7) 0.0567(3) Uani d . 1 1 . .
    F F2 0.37032(4) 0.00783(12) 0.22814(6) 0.0486(2) Uani d . 1 1 . .
    F F3 0.53866(4) 1.35725(17) -0.11810(8) 0.0755(3) Uani d . 1 1 . .
    O O1 0.25624(4) 0.57595(14) -0.06967(7) 0.0445(2) Uani d . 1 1 . .
    O O2 0.18161(4) 1.02710(14) -0.05061(7) 0.0422(2) Uani d . 1 1 . .
    C C1 0.25957(5) 0.72789(19) -0.02279(8) 0.0317(3) Uani d . 1 1 . .
    C C2 0.30451(6) 0.88085(19) -0.03214(9) 0.0343(3) Uani d . 1 1 . .
    H H2 0.3015 1.0037 -0.0007 0.041 Uiso calc R 1 1 . .
    C C3 0.34907(5) 0.85151(19) -0.08335(9) 0.0342(3) Uani d . 1 1 . .
    H H3 0.3493 0.7298 -0.1168 0.041 Uiso calc R 1 1 . .
    C C4 0.15353(7) 1.2144(2) -0.06059(10) 0.0455(3) Uani d . 1 1 . .
    H H4A 0.1662 1.2924 -0.0017 0.068 Uiso calc R 1 1 . .
    H H4B 0.1100 1.1977 -0.0695 0.068 Uiso calc R 1 1 . .
    H H4C 0.1651 1.2821 -0.1175 0.068 Uiso calc R 1 1 . .
    C C11 0.21736(5) 0.76519(17) 0.05006(8) 0.0291(2) Uani d . 1 1 . .
    C C12 0.17663(5) 0.92003(18) 0.03161(9) 0.0313(3) Uani d . 1 1 . .
    C C13 0.13322(5) 0.95422(18) 0.09070(9) 0.0310(3) Uani d . 1 1 . .
    H H13 0.1050 1.0572 0.0756 0.037 Uiso calc R 1 1 . .
    C C14 0.13129(5) 0.83612(17) 0.17253(8) 0.0285(2) Uani d . 1 1 . .
    C C15 0.17348(5) 0.68782(17) 0.19389(8) 0.0287(2) Uani d . 1 1 . .
    H H15 0.1733 0.6120 0.2514 0.034 Uiso calc R 1 1 . .
    C C16 0.21618(5) 0.64726(17) 0.13284(8) 0.0279(2) Uani d . 1 1 . .
    C C21 0.08371(5) 0.86298(16) 0.23502(9) 0.0289(2) Uani d . 1 1 . .
    C C22 0.02421(5) 0.89054(18) 0.19403(9) 0.0331(3) Uani d . 1 1 . .
    H H22 0.0143 0.9020 0.1252 0.040 Uiso calc R 1 1 . .
    C C23 -0.02064(6) 0.90140(18) 0.25208(10) 0.0375(3) Uani d . 1 1 . .
    H H23 -0.0612 0.9206 0.2240 0.045 Uiso calc R 1 1 . .
    C C24 -0.00510(6) 0.88379(18) 0.35085(10) 0.0384(3) Uani d . 1 1 . .
    C C25 0.05286(6) 0.8598(2) 0.39518(10) 0.0398(3) Uani d . 1 1 . .
    H H25 0.0622 0.8508 0.4642 0.048 Uiso calc R 1 1 . .
    C C26 0.09725(6) 0.84925(18) 0.33614(9) 0.0345(3) Uani d . 1 1 . .
    H H26 0.1377 0.8323 0.3652 0.041 Uiso calc R 1 1 . .
    C C31 0.25833(5) 0.48112(17) 0.15868(8) 0.0274(2) Uani d . 1 1 . .
    C C32 0.23728(5) 0.30657(18) 0.19374(9) 0.0312(3) Uani d . 1 1 . .
    H H32 0.1962 0.2967 0.2010 0.037 Uiso calc R 1 1 . .
    C C33 0.27442(6) 0.14721(18) 0.21833(9) 0.0343(3) Uani d . 1 1 . .
    H H33 0.2596 0.0294 0.2426 0.041 Uiso calc R 1 1 . .
    C C34 0.33354(6) 0.16525(18) 0.20640(9) 0.0333(3) Uani d . 1 1 . .
    C C35 0.35695(5) 0.3347(2) 0.17383(9) 0.0352(3) Uani d . 1 1 . .
    H H35 0.3982 0.3430 0.1673 0.042 Uiso calc R 1 1 . .
    C C36 0.31926(5) 0.49307(18) 0.15071(9) 0.0322(3) Uani d . 1 1 . .
    H H36 0.3350 0.6119 0.1290 0.039 Uiso calc R 1 1 . .
    C C41 0.39775(5) 0.9881(2) -0.09336(9) 0.0340(3) Uani d . 1 1 . .
    C C42 0.44727(6) 0.9221(2) -0.13332(10) 0.0425(3) Uani d . 1 1 . .
    H H42 0.4484 0.7899 -0.1550 0.051 Uiso calc R 1 1 . .
    C C43 0.49492(6) 1.0455(3) -0.14204(11) 0.0504(4) Uani d . 1 1 . .
    H H43 0.5288 0.9998 -0.1690 0.060 Uiso calc R 1 1 . .
    C C44 0.49179(6) 1.2347(3) -0.11076(11) 0.0498(4) Uani d . 1 1 . .
    C C45 0.44382(7) 1.3083(2) -0.07209(10) 0.0473(3) Uani d . 1 1 . .
    H H45 0.4431 1.4414 -0.0516 0.057 Uiso calc R 1 1 . .
    C C46 0.39656(6) 1.1840(2) -0.06367(9) 0.0394(3) Uani d . 1 1 . .
    H H46 0.3628 1.2322 -0.0374 0.047 Uiso calc R 1 1 . .
loop_
    _atom_site_aniso_label
    _atom_site_aniso_U_11
    _atom_site_aniso_U_22
    _atom_site_aniso_U_33
    _atom_site_aniso_U_12
    _atom_site_aniso_U_13
    _atom_site_aniso_U_23
    F1 0.0539(5) 0.0573(6) 0.0682(6) -0.0014(4) 0.0407(4) -0.0098(4)
    F2 0.0448(5) 0.0415(5) 0.0603(5) 0.0126(4) 0.0102(4) 0.0063(4)
    F3 0.0552(6) 0.0899(8) 0.0845(7) -0.0380(5) 0.0209(5) 0.0072(6)
    O1 0.0498(6) 0.0425(5) 0.0458(5) -0.0121(4) 0.0220(4) -0.0141(4)
    O2 0.0514(6) 0.0377(5) 0.0416(5) 0.0052(4) 0.0203(4) 0.0118(4)
    C1 0.0316(6) 0.0353(6) 0.0295(6) -0.0033(5) 0.0092(5) -0.0003(5)
    C2 0.0372(6) 0.0345(6) 0.0334(6) -0.0059(5) 0.0125(5) -0.0022(5)
    C3 0.0348(6) 0.0366(7) 0.0327(6) -0.0028(5) 0.0096(5) 0.0012(5)
    C4 0.0596(9) 0.0370(7) 0.0394(7) 0.0012(6) 0.0055(6) 0.0090(6)
    C11 0.0291(6) 0.0289(6) 0.0308(6) -0.0061(4) 0.0092(4) -0.0028(5)
    C12 0.0347(6) 0.0288(6) 0.0317(6) -0.0053(5) 0.0093(5) 0.0011(5)
    C13 0.0309(6) 0.0272(6) 0.0359(6) -0.0006(5) 0.0080(5) -0.0006(5)
    C14 0.0283(6) 0.0271(6) 0.0313(6) -0.0057(4) 0.0085(4) -0.0040(4)
    C15 0.0298(6) 0.0285(6) 0.0295(5) -0.0044(5) 0.0094(4) -0.0002(5)
    C16 0.0275(5) 0.0268(6) 0.0305(6) -0.0056(4) 0.0075(4) -0.0033(4)
    C21 0.0305(6) 0.0228(5) 0.0351(6) -0.0024(4) 0.0113(5) -0.0027(5)
    C22 0.0349(6) 0.0289(6) 0.0367(6) 0.0008(5) 0.0090(5) -0.0008(5)
    C23 0.0310(6) 0.0302(6) 0.0534(8) 0.0008(5) 0.0129(6) -0.0041(6)
    C24 0.0425(7) 0.0290(6) 0.0498(8) -0.0018(5) 0.0273(6) -0.0070(5)
    C25 0.0493(8) 0.0382(7) 0.0348(6) 0.0004(6) 0.0163(6) -0.0049(5)
    C26 0.0351(6) 0.0342(6) 0.0355(6) -0.0002(5) 0.0090(5) -0.0046(5)
    C31 0.0286(6) 0.0287(6) 0.0260(5) -0.0036(4) 0.0082(4) -0.0045(4)
    C32 0.0295(6) 0.0325(6) 0.0335(6) -0.0035(5) 0.0109(5) -0.0020(5)
    C33 0.0387(7) 0.0291(6) 0.0365(6) -0.0036(5) 0.0102(5) 0.0008(5)
    C34 0.0357(6) 0.0325(6) 0.0318(6) 0.0048(5) 0.0055(5) -0.0028(5)
    C35 0.0270(6) 0.0419(7) 0.0376(6) -0.0010(5) 0.0083(5) -0.0023(5)
    C36 0.0300(6) 0.0329(6) 0.0349(6) -0.0057(5) 0.0090(5) -0.0005(5)
    C41 0.0303(6) 0.0427(7) 0.0301(6) -0.0032(5) 0.0081(5) 0.0049(5)
    C42 0.0388(7) 0.0474(8) 0.0442(7) 0.0004(6) 0.0156(6) 0.0041(6)
    C43 0.0335(7) 0.0685(10) 0.0521(8) -0.0030(7) 0.0164(6) 0.0089(8)
    C44 0.0392(7) 0.0645(10) 0.0459(8) -0.0186(7) 0.0070(6) 0.0121(7)
    C45 0.0503(8) 0.0474(8) 0.0445(8) -0.0137(7) 0.0075(6) 0.0031(6)
    C46 0.0383(7) 0.0447(7) 0.0367(7) -0.0048(6) 0.0106(5) 0.0014(6)
_geom_special_details
;
;
loop_
    _geom_bond_atom_site_label_1
    _geom_bond_atom_site_label_2
    _geom_bond_site_symmetry_2
    _geom_bond_distance
    _geom_bond_publ_flag
    F1 C24 . 1.3648(14) ?
    F2 C34 . 1.3624(14) ?
    F3 C44 . 1.3628(16) ?
    O1 C1 . 1.2180(15) ?
    O2 C12 . 1.3704(14) ?
    O2 C4 . 1.4218(17) ?
    C1 C2 . 1.4729(17) ?
    C1 C11 . 1.5070(16) ?
    C2 C3 . 1.3278(17) ?
    C2 H2 . 0.9500 ?
    C3 C41 . 1.4617(17) ?
    C3 H3 . 0.9500 ?
    C4 H4A . 0.9800 ?
    C4 H4B . 0.9800 ?
    C4 H4C . 0.9800 ?
    C11 C12 . 1.3979(17) ?
    C11 C16 . 1.4030(16) ?
    C12 C13 . 1.3849(17) ?
    C13 C14 . 1.3954(17) ?
    C13 H13 . 0.9500 ?
    C14 C15 . 1.3900(16) ?
    C14 C21 . 1.4859(15) ?
    C15 C16 . 1.3995(16) ?
    C15 H15 . 0.9500 ?
    C16 C31 . 1.4880(16) ?
    C21 C26 . 1.3920(17) ?
    C21 C22 . 1.3923(17) ?
    C22 C23 . 1.3836(18) ?
    C22 H22 . 0.9500 ?
    C23 C24 . 1.367(2) ?
    C23 H23 . 0.9500 ?
    C24 C25 . 1.371(2) ?
    C25 C26 . 1.3847(17) ?
    C25 H25 . 0.9500 ?
    C26 H26 . 0.9500 ?
    C31 C32 . 1.3936(16) ?
    C31 C36 . 1.3981(16) ?
    C32 C33 . 1.3832(17) ?
    C32 H32 . 0.9500 ?
    C33 C34 . 1.3741(18) ?
    C33 H33 . 0.9500 ?
    C34 C35 . 1.3728(18) ?
    C35 C36 . 1.3818(18) ?
    C35 H35 . 0.9500 ?
    C36 H36 . 0.9500 ?
    C41 C42 . 1.3925(18) ?
    C41 C46 . 1.3974(19) ?
    C42 C43 . 1.384(2) ?
    C42 H42 . 0.9500 ?
    C43 C44 . 1.365(2) ?
    C43 H43 . 0.9500 ?
    C44 C45 . 1.371(2) ?
    C45 C46 . 1.3802(19) ?
    C45 H45 . 0.9500 ?
    C46 H46 . 0.9500 ?
loop_
    _geom_angle_atom_site_label_1
    _geom_angle_atom_site_label_2
    _geom_angle_atom_site_label_3
    _geom_angle_site_symmetry_1
    _geom_angle_site_symmetry_3
    _geom_angle
    _geom_angle_publ_flag
    C12 O2 C4 . . 117.93(10) ?
    O1 C1 C2 . . 122.93(11) ?
    O1 C1 C11 . . 120.28(11) ?
    C2 C1 C11 . . 116.78(10) ?
    C3 C2 C1 . . 121.72(12) ?
    C3 C2 H2 . . 119.1 ?
    C1 C2 H2 . . 119.1 ?
    C2 C3 C41 . . 126.41(12) ?
    C2 C3 H3 . . 116.8 ?
    C41 C3 H3 . . 116.8 ?
    O2 C4 H4A . . 109.5 ?
    O2 C4 H4B . . 109.5 ?
    H4A C4 H4B . . 109.5 ?
    O2 C4 H4C . . 109.5 ?
    H4A C4 H4C . . 109.5 ?
    H4B C4 H4C . . 109.5 ?
    C12 C11 C16 . . 119.38(10) ?
    C12 C11 C1 . . 117.91(10) ?
    C16 C11 C1 . . 122.67(11) ?
    O2 C12 C13 . . 123.54(11) ?
    O2 C12 C11 . . 114.93(10) ?
    C13 C12 C11 . . 121.48(11) ?
    C12 C13 C14 . . 119.45(11) ?
    C12 C13 H13 . . 120.3 ?
    C14 C13 H13 . . 120.3 ?
    C15 C14 C13 . . 119.33(10) ?
    C15 C14 C21 . . 119.78(10) ?
    C13 C14 C21 . . 120.87(11) ?
    C14 C15 C16 . . 121.73(11) ?
    C14 C15 H15 . . 119.1 ?
    C16 C15 H15 . . 119.1 ?
    C15 C16 C11 . . 118.53(11) ?
    C15 C16 C31 . . 118.53(10) ?
    C11 C16 C31 . . 122.95(10) ?
    C26 C21 C22 . . 118.43(11) ?
    C26 C21 C14 . . 120.42(11) ?
    C22 C21 C14 . . 121.03(11) ?
    C23 C22 C21 . . 120.96(12) ?
    C23 C22 H22 . . 119.5 ?
    C21 C22 H22 . . 119.5 ?
    C24 C23 C22 . . 118.31(12) ?
    C24 C23 H23 . . 120.8 ?
    C22 C23 H23 . . 120.8 ?
    F1 C24 C23 . . 118.29(12) ?
    F1 C24 C25 . . 118.55(12) ?
    C23 C24 C25 . . 123.16(12) ?
    C24 C25 C26 . . 117.86(12) ?
    C24 C25 H25 . . 121.1 ?
    C26 C25 H25 . . 121.1 ?
    C25 C26 C21 . . 121.26(12) ?
    C25 C26 H26 . . 119.4 ?
    C21 C26 H26 . . 119.4 ?
    C32 C31 C36 . . 117.82(11) ?
    C32 C31 C16 . . 119.58(10) ?
    C36 C31 C16 . . 122.59(10) ?
    C33 C32 C31 . . 121.98(11) ?
    C33 C32 H32 . . 119.0 ?
    C31 C32 H32 . . 119.0 ?
    C34 C33 C32 . . 117.69(11) ?
    C34 C33 H33 . . 121.2 ?
    C32 C33 H33 . . 121.2 ?
    F2 C34 C35 . . 118.87(11) ?
    F2 C34 C33 . . 118.31(11) ?
    C35 C34 C33 . . 122.81(12) ?
    C34 C35 C36 . . 118.60(11) ?
    C34 C35 H35 . . 120.7 ?
    C36 C35 H35 . . 120.7 ?
    C35 C36 C31 . . 121.05(11) ?
    C35 C36 H36 . . 119.5 ?
    C31 C36 H36 . . 119.5 ?
    C42 C41 C46 . . 118.44(12) ?
    C42 C41 C3 . . 119.38(12) ?
    C46 C41 C3 . . 122.19(12) ?
    C43 C42 C41 . . 121.19(14) ?
    C43 C42 H42 . . 119.4 ?
    C41 C42 H42 . . 119.4 ?
    C44 C43 C42 . . 117.95(14) ?
    C44 C43 H43 . . 121.0 ?
    C42 C43 H43 . . 121.0 ?
    F3 C44 C43 . . 118.54(14) ?
    F3 C44 C45 . . 118.12(15) ?
    C43 C44 C45 . . 123.35(13) ?
    C44 C45 C46 . . 118.22(15) ?
    C44 C45 H45 . . 120.9 ?
    C46 C45 H45 . . 120.9 ?
    C45 C46 C41 . . 120.84(13) ?
    C45 C46 H46 . . 119.6 ?
    C41 C46 H46 . . 119.6 ?
loop_
    _geom_torsion_atom_site_label_1
    _geom_torsion_atom_site_label_2
    _geom_torsion_atom_site_label_3
    _geom_torsion_atom_site_label_4
    _geom_torsion_site_symmetry_1
    _geom_torsion_site_symmetry_2
    _geom_torsion_site_symmetry_3
    _geom_torsion_site_symmetry_4
    _geom_torsion
    _geom_torsion_publ_flag
    O1 C1 C2 C3 . . . . -8.7(2) ?
    C11 C1 C2 C3 . . . . 170.25(12) ?
    C1 C2 C3 C41 . . . . -176.55(12) ?
    O1 C1 C11 C12 . . . . -114.77(14) ?
    C2 C1 C11 C12 . . . . 66.28(15) ?
    O1 C1 C11 C16 . . . . 62.99(16) ?
    C2 C1 C11 C16 . . . . -115.96(13) ?
    C4 O2 C12 C13 . . . . 19.08(18) ?
    C4 O2 C12 C11 . . . . -163.68(11) ?
    C16 C11 C12 O2 . . . . 179.64(10) ?
    C1 C11 C12 O2 . . . . -2.53(15) ?
    C16 C11 C12 C13 . . . . -3.06(17) ?
    C1 C11 C12 C13 . . . . 174.78(11) ?
    O2 C12 C13 C14 . . . . 179.37(11) ?
    C11 C12 C13 C14 . . . . 2.30(18) ?
    C12 C13 C14 C15 . . . . 0.79(17) ?
    C12 C13 C14 C21 . . . . -177.28(11) ?
    C13 C14 C15 C16 . . . . -3.16(17) ?
    C21 C14 C15 C16 . . . . 174.93(10) ?
    C14 C15 C16 C11 . . . . 2.39(17) ?
    C14 C15 C16 C31 . . . . -177.66(10) ?
    C12 C11 C16 C15 . . . . 0.71(16) ?
    C1 C11 C16 C15 . . . . -177.02(10) ?
    C12 C11 C16 C31 . . . . -179.24(10) ?
    C1 C11 C16 C31 . . . . 3.03(17) ?
    C15 C14 C21 C26 . . . . 41.88(16) ?
    C13 C14 C21 C26 . . . . -140.05(12) ?
    C15 C14 C21 C22 . . . . -134.22(12) ?
    C13 C14 C21 C22 . . . . 43.84(16) ?
    C26 C21 C22 C23 . . . . -0.87(18) ?
    C14 C21 C22 C23 . . . . 175.31(11) ?
    C21 C22 C23 C24 . . . . -0.20(18) ?
    C22 C23 C24 F1 . . . . -178.34(11) ?
    C22 C23 C24 C25 . . . . 1.34(19) ?
    F1 C24 C25 C26 . . . . 178.35(11) ?
    C23 C24 C25 C26 . . . . -1.3(2) ?
    C24 C25 C26 C21 . . . . 0.17(19) ?
    C22 C21 C26 C25 . . . . 0.88(18) ?
    C14 C21 C26 C25 . . . . -175.32(11) ?
    C15 C16 C31 C32 . . . . 40.84(15) ?
    C11 C16 C31 C32 . . . . -139.22(12) ?
    C15 C16 C31 C36 . . . . -138.15(12) ?
    C11 C16 C31 C36 . . . . 41.80(17) ?
    C36 C31 C32 C33 . . . . -1.33(17) ?
    C16 C31 C32 C33 . . . . 179.63(11) ?
    C31 C32 C33 C34 . . . . -0.47(18) ?
    C32 C33 C34 F2 . . . . -178.47(11) ?
    C32 C33 C34 C35 . . . . 1.67(19) ?
    F2 C34 C35 C36 . . . . 179.18(11) ?
    C33 C34 C35 C36 . . . . -0.96(19) ?
    C34 C35 C36 C31 . . . . -0.97(18) ?
    C32 C31 C36 C35 . . . . 2.07(17) ?
    C16 C31 C36 C35 . . . . -178.93(11) ?
    C2 C3 C41 C42 . . . . 167.43(13) ?
    C2 C3 C41 C46 . . . . -12.3(2) ?
    C46 C41 C42 C43 . . . . 1.2(2) ?
    C3 C41 C42 C43 . . . . -178.53(13) ?
    C41 C42 C43 C44 . . . . -0.4(2) ?
    C42 C43 C44 F3 . . . . 179.40(13) ?
    C42 C43 C44 C45 . . . . -0.5(2) ?
    F3 C44 C45 C46 . . . . -179.36(13) ?
    C43 C44 C45 C46 . . . . 0.6(2) ?
    C44 C45 C46 C41 . . . . 0.3(2) ?
    C42 C41 C46 C45 . . . . -1.16(19) ?
    C3 C41 C46 C45 . . . . 178.57(12) ?
loop_
    _geom_hbond_atom_site_label_D
    _geom_hbond_atom_site_label_H
    _geom_hbond_atom_site_label_A
    _geom_hbond_site_symmetry_A
    _geom_hbond_distance_DH
    _geom_hbond_distance_HA
    _geom_hbond_distance_DA
    _geom_hbond_angle_DHA
    C25 H25 F1 3_576 0.95 2.55 3.2276(15) 128.5
    C43 H43 F2 3_665 0.95 2.53 3.4449(16) 161.3
_iucr_refine_instructions_details
;
TITL ba386_s in P2(1)/c
CELL  0.71073   22.5742    6.8101   13.8475    90.000    98.405    90.000
ZERR  4           0.0005    0.0001    0.0003     0.000     0.001     0.000
LATT   1
SYMM             - X ,    0.50000 + Y ,    0.50000 - Z
SFAC  C  H  F  O
UNIT   112   76  12   8
ACTA
BOND $H
CONF
HTAB
TEMP -73
OMIT 1   0   0
EQIV $1 -x,2-y,1-z
EQIV $2 1-x,1-y,-z
HTAB C25 F1_$1
HTAB C43 F2_$2
MPLA C21 C22 C23 C24 C25 C26
MPLA C11 C12 C13 C14 C15 C16
MPLA C31 C32 C33 C34 C35 C36
L.S. 10
FMAP 2
PLAN -5
WGHT    0.046200    0.581400
FVAR       0.38127
F1    3   -0.049529    0.889445    0.407886    11.00000    0.05393    0.05730 =
         0.06823   -0.00981    0.04066   -0.00139
F2    3    0.370318    0.007828    0.228140    11.00000    0.04482    0.04149 =
         0.06030    0.00629    0.01024    0.01257
F3    3    0.538656    1.357248   -0.118098    11.00000    0.05523    0.08989 =
         0.08449    0.00719    0.02089   -0.03802
O1    4    0.256243    0.575949   -0.069671    11.00000    0.04980    0.04251 =
         0.04577   -0.01407    0.02200   -0.01212
O2    4    0.181610    1.027097   -0.050611    11.00000    0.05141    0.03774 =
         0.04155    0.01176    0.02028    0.00520
C1    1    0.259569    0.727895   -0.022791    11.00000    0.03161    0.03531 =
         0.02952   -0.00027    0.00917   -0.00325
C2    1    0.304510    0.880847   -0.032137    11.00000    0.03716    0.03450 =
         0.03338   -0.00221    0.01249   -0.00592
AFIX  43
H2    2    0.301541    1.003702   -0.000702    11.00000   -1.20000
AFIX   0
C3    1    0.349067    0.851506   -0.083354    11.00000    0.03482    0.03659 =
         0.03269    0.00120    0.00962   -0.00284
AFIX  43
H3    2    0.349331    0.729766   -0.116785    11.00000   -1.20000
AFIX   0
C4    1    0.153532    1.214355   -0.060593    11.00000    0.05961    0.03703 =
         0.03936    0.00900    0.00547    0.00124
AFIX 137
H4A   2    0.166226    1.292363   -0.001733    11.00000   -1.50000
H4B   2    0.109953    1.197679   -0.069475    11.00000   -1.50000
H4C   2    0.165061    1.282094   -0.117453    11.00000   -1.50000
AFIX   0
C11   1    0.217362    0.765191    0.050063    11.00000    0.02914    0.02886 =
         0.03082   -0.00282    0.00918   -0.00605
C12   1    0.176625    0.920028    0.031610    11.00000    0.03466    0.02879 =
         0.03173    0.00112    0.00930   -0.00531
C13   1    0.133221    0.954217    0.090697    11.00000    0.03086    0.02719 =
         0.03591   -0.00055    0.00803   -0.00059
AFIX  43
H13   2    0.104997    1.057207    0.075642    11.00000   -1.20000
AFIX   0
C14   1    0.131292    0.836123    0.172529    11.00000    0.02833    0.02712 =
         0.03133   -0.00398    0.00851   -0.00566
C15   1    0.173477    0.687817    0.193889    11.00000    0.02978    0.02853 =
         0.02946   -0.00023    0.00944   -0.00440
AFIX  43
H15   2    0.173315    0.612001    0.251438    11.00000   -1.20000
AFIX   0
C16   1    0.216181    0.647260    0.132839    11.00000    0.02745    0.02679 =
         0.03046   -0.00332    0.00750   -0.00564
C21   1    0.083708    0.862985    0.235025    11.00000    0.03052    0.02284 =
         0.03512   -0.00269    0.01126   -0.00244
C22   1    0.024210    0.890537    0.194032    11.00000    0.03490    0.02886 =
         0.03675   -0.00078    0.00896    0.00079
AFIX  43
H22   2    0.014260    0.902048    0.125200    11.00000   -1.20000
AFIX   0
C23   1   -0.020635    0.901398    0.252077    11.00000    0.03104    0.03017 =
         0.05343   -0.00412    0.01286    0.00078
AFIX  43
H23   2   -0.061192    0.920608    0.223991    11.00000   -1.20000
AFIX   0
C24   1   -0.005102    0.883788    0.350847    11.00000    0.04245    0.02905 =
         0.04979   -0.00702    0.02734   -0.00183
C25   1    0.052855    0.859819    0.395184    11.00000    0.04925    0.03824 =
         0.03480   -0.00494    0.01629    0.00041
AFIX  43
H25   2    0.062246    0.850756    0.464185    11.00000   -1.20000
AFIX   0
C26   1    0.097250    0.849249    0.336143    11.00000    0.03505    0.03422 =
         0.03546   -0.00461    0.00901   -0.00021
AFIX  43
H26   2    0.137723    0.832300    0.365203    11.00000   -1.20000
AFIX   0
C31   1    0.258333    0.481116    0.158676    11.00000    0.02863    0.02872 =
         0.02605   -0.00446    0.00819   -0.00357
C32   1    0.237280    0.306572    0.193741    11.00000    0.02952    0.03247 =
         0.03352   -0.00203    0.01091   -0.00351
AFIX  43
H32   2    0.196180    0.296740    0.200978    11.00000   -1.20000
AFIX   0
C33   1    0.274421    0.147210    0.218327    11.00000    0.03866    0.02910 =
         0.03646    0.00082    0.01023   -0.00364
AFIX  43
H33   2    0.259569    0.029370    0.242615    11.00000   -1.20000
AFIX   0
C34   1    0.333543    0.165252    0.206402    11.00000    0.03572    0.03247 =
         0.03184   -0.00283    0.00555    0.00481
C35   1    0.356949    0.334747    0.173830    11.00000    0.02704    0.04189 =
         0.03765   -0.00228    0.00833   -0.00100
AFIX  43
H35   2    0.398190    0.343016    0.167326    11.00000   -1.20000
AFIX   0
C36   1    0.319258    0.493066    0.150707    11.00000    0.02996    0.03287 =
         0.03495   -0.00051    0.00900   -0.00567
AFIX  43
H36   2    0.334993    0.611929    0.129048    11.00000   -1.20000
AFIX   0
C41   1    0.397749    0.988090   -0.093355    11.00000    0.03029    0.04274 =
         0.03007    0.00494    0.00813   -0.00323
C42   1    0.447271    0.922056   -0.133321    11.00000    0.03878    0.04744 =
         0.04425    0.00411    0.01562    0.00039
AFIX  43
H42   2    0.448371    0.789928   -0.154992    11.00000   -1.20000
AFIX   0
C43   1    0.494924    1.045465   -0.142040    11.00000    0.03354    0.06848 =
         0.05215    0.00891    0.01641   -0.00304
AFIX  43
H43   2    0.528767    0.999834   -0.168967    11.00000   -1.20000
AFIX   0
C44   1    0.491791    1.234726   -0.110760    11.00000    0.03920    0.06449 =
         0.04593    0.01213    0.00699   -0.01864
C45   1    0.443818    1.308345   -0.072089    11.00000    0.05029    0.04739 =
         0.04450    0.00307    0.00750   -0.01368
AFIX  43
H45   2    0.443127    1.441377   -0.051637    11.00000   -1.20000
AFIX   0
C46   1    0.396564    1.183990   -0.063674    11.00000    0.03830    0.04468 =
         0.03666    0.00143    0.01056   -0.00477
AFIX  43
H46   2    0.362801    1.232194   -0.037369    11.00000   -1.20000
HKLF 4
REM  ba386_s in P2(1)/c
REM R1 =  0.0379 for   4087 Fo > 4sig(Fo)  and  0.0521 for all   5218 data
REM    299 parameters refined using      0 restraints
END
WGHT      0.0462      0.5814
REM Highest difference peak  0.299,  deepest hole -0.186,  1-sigma level  0.035
Q1    1   0.2400  0.7463  0.0209  11.00000  0.05    0.30
Q2    1   0.1087  0.8491  0.2051  11.00000  0.05    0.29
Q3    1   0.2878  0.4720  0.1476  11.00000  0.05    0.23
Q4    1   0.3078  0.1686  0.2198  11.00000  0.05    0.21
Q5    1   0.0889  0.8224  0.2819  11.00000  0.05    0.21
;
data_global
_journal_date_recd_electronic     2011-10-10
_journal_date_accepted     2011-10-13
_journal_name_full     'Acta Crystallographica, Section E'
_journal_year     2011
_journal_volume     67
_journal_issue     11
_journal_page_first     o2996
_journal_page_last     o2997
_journal_paper_category     QO
_journal_coeditor_code     ZL2413
_publ_contact_author_name     'Dr Richard Betz'
_publ_contact_author_address
;
Department of Chemistry
Nelson Mandela Metropolitan University
Summerstrand Campus (South)
University Way
Summerstrand
PO Box 77000
Port Elizabeth 6031
South Africa
;
_publ_contact_author_email     'richard.betz@webmail.co.za'
_publ_contact_author_fax     '+27-41-504-4236'
_publ_contact_author_phone     '+27-41-504-4285'
_publ_section_title
;\
(2<i>E</i>)-1-(4,4''-Difluoro-5'-methoxy-1,1':3',1''-terphenyl-4'-yl)-3-(4-\
fluorophenyl)prop-2-en-1-one
;
loop_
    _publ_author_name
    _publ_author_address
    'Betz, Richard'
;
Nelson Mandela Metropolitan University
Summerstrand Campus
Department of Chemistry
University Way
Summerstrand
PO Box 77000
Port Elizabeth 6031
South Africa
;
    'Gerber, Thomas'
;
Nelson Mandela Metropolitan University
Summerstrand Campus
Department of Chemistry
University Way
Summerstrand
PO Box 77000
Port Elizabeth 6031
South Africa
;
    'Hosten, Eric'
;
Nelson Mandela Metropolitan University
Summerstrand Campus
Department of Chemistry
University Way
Summerstrand
PO Box 77000
Port Elizabeth 6031
South Africa
;
    'Samshuddin, S.'
;
Mangalore University
Department of Studies in Chemistry
Mangalagangotri 574 199
India
;
    'Narayana, Badiadka'
;
Mangalore University
Department of Studies in Chemistry
Mangalagangotri 574 199
India
;
    'Sarojini, Balladka K.'
;
P.A. College of Engineering
Department of Chemistry
Nadupadavu
Mangalore 574 199
India
;
