# Supplementary material for: (2E)-1-(4,4′′-Difluoro-5′-meth­oxy-1,1′:3′,1′′-terphenyl-4′-yl)-3-(4-fluoro­phen­yl)prop-2-en-1-one
Source: Acta Crystallogr Sect E Struct Rep Online. 2011 Oct 22;67(Pt 11):o2996–7. doi: 10.1107/S1600536811042279 (PMC3247397; doi:10.1107/S1600536811042279)
Supplement: Supplementary file 2 [file e-67-o2996-Isup2.hkl]

# 
# h,k,l, Fc-squared, Fo-squared, sigma(Fo-squared) and status flag 
# 
data_I
_shelx_title ' ba386_s in P2(1)/c' 
_shelx_refln_list_code          4 
_shelx_F_calc_maximum      187.26 
_exptl_crystal_F_000       920.00 
_reflns_d_resolution_high  0.7494 
 
loop_ 
 _symmetry_equiv_pos_as_xyz 
 'x, y, z' 
 '-x, y+1/2, -z+1/2' 
 '-x, -y, -z' 
 'x, -y-1/2, z-1/2' 
 
_cell_length_a    22.5742 
_cell_length_b     6.8101 
_cell_length_c    13.8475 
_cell_angle_alpha  90.000 
_cell_angle_beta   98.405 
_cell_angle_gamma  90.000 
 
_shelx_F_squared_multiplier     1.000 
 
loop_ 
 _refln_index_h 
 _refln_index_k 
 _refln_index_l 
 _refln_F_squared_calc 
 _refln_F_squared_meas 
 _refln_F_squared_sigma 
 _refln_observed_status 
   2   0   0      495.94      323.68     78.95 o 
   3   0   0        9.07       10.11      0.47 o 
   4   0   0     2158.71     2233.40     34.77 o 
   5   0   0      699.99      700.71      4.69 o 
   6   0   0     2483.54     2419.27     22.83 o 
   7   0   0      569.44      570.57      5.53 o 
   8   0   0     1412.13     1354.47     13.59 o 
   9   0   0      654.76      582.76      5.66 o 
  10   0   0     3956.86     3831.52     35.39 o 
  11   0   0     1156.38     1214.71      9.18 o 
  12   0   0      116.44      164.58      2.75 o 
  13   0   0       25.75       24.31      1.62 o 
  14   0   0      820.88      782.62     10.24 o 
  15   0   0        8.79       15.24      1.68 o 
  16   0   0      407.80      393.28      4.44 o 
  17   0   0      159.65      155.71      3.43 o 
  18   0   0      102.69      106.17      3.24 o 
  19   0   0      112.99      130.86      3.66 o 
  20   0   0      111.67      128.84      3.73 o 
  21   0   0      883.86      901.95     11.45 o 
  22   0   0      857.41      868.05     10.99 o 
  23   0   0      580.36      574.70     11.55 o 
  24   0   0        1.89       11.90      6.05 o 
  25   0   0      276.80      326.13      9.62 o 
  26   0   0      384.47      401.48     20.43 o 
  27   0   0       30.58       38.49      5.40 o 
  28   0   0       12.82       13.34      4.89 o 
  29   0   0       57.13       73.08      6.78 o 
   1   1   0     2758.69     2686.73     20.45 o 
   2   1   0     7097.66     6917.26     49.72 o 
   3   1   0      217.72      195.65      1.38 o 
   4   1   0       88.71       90.44      0.97 o 
   5   1   0      889.45      813.56      4.50 o 
   6   1   0     1022.23      952.53     10.41 o 
   7   1   0        3.37        3.43      0.57 o 
   8   1   0     2388.54     2414.84     17.47 o 
   9   1   0      238.60      247.41      1.71 o 
  10   1   0        0.05        0.01      0.54 o 
  11   1   0       60.40       61.06      1.52 o 
  12   1   0      117.27      100.88      1.91 o 
  13   1   0       66.61       91.87      1.75 o 
  14   1   0       95.86      115.57      1.95 o 
  15   1   0       31.24       27.68      1.32 o 
  16   1   0      151.94      146.27      2.26 o 
  17   1   0        0.12       -0.57      1.17 o 
  18   1   0       25.97       23.59      1.51 o 
  19   1   0      199.02      192.66      2.84 o 
  20   1   0      307.59      314.23      3.39 o 
  21   1   0      347.37      367.38      3.89 o 
  22   1   0      445.33      449.14      6.91 o 
  23   1   0      131.25      139.33      4.52 o 
  24   1   0      943.49      936.68     20.84 o 
  25   1   0       67.20      106.12      5.10 o 
  26   1   0      110.31      113.90      5.91 o 
  27   1   0       75.54       88.67      5.11 o 
  28   1   0       13.40       20.25      3.57 o 
  29   1   0        1.04        2.58      3.17 o 
   0   2   0       53.73       52.76      1.40 o 
   1   2   0       32.92       45.33      1.02 o 
   2   2   0      112.47      113.68      1.14 o 
   3   2   0     2118.92     2116.87     13.49 o 
   4   2   0       41.67       40.41      0.95 o 
   5   2   0       43.37       31.34      0.86 o 
   6   2   0      268.98      253.21      1.59 o 
   7   2   0      214.85      277.32      1.62 o 
   8   2   0       46.96       48.50      1.15 o 
   9   2   0     1396.52     1538.67      9.32 o 
  10   2   0      359.53      375.02      3.23 o 
  11   2   0      212.12      207.96      2.07 o 
  12   2   0       15.09       13.91      1.08 o 
  13   2   0       68.41       59.54      1.69 o 
  14   2   0      727.82      720.49      4.62 o 
  15   2   0       10.11        6.71      0.98 o 
  16   2   0     1308.99     1315.56      7.54 o 
  17   2   0       14.92       12.57      1.37 o 
  18   2   0      292.67      283.94      3.16 o 
  19   2   0        9.06        8.60      1.45 o 
  20   2   0       89.55      103.08      2.51 o 
  21   2   0        0.04       -1.24      1.82 o 
  22   2   0       37.77       36.46      2.91 o 
  23   2   0       18.72       11.78      2.56 o 
  24   2   0        0.14       -2.67      2.67 o 
  25   2   0        5.66        2.64      2.80 o 
  26   2   0       20.54       33.09      3.65 o 
  27   2   0        6.78        6.56      3.22 o 
  28   2   0        2.80        0.36      3.15 o 
  29   2   0       12.95        8.32      4.47 o 
   1   3   0     1063.83     1191.78      9.20 o 
   2   3   0        3.30        1.33      0.60 o 
   3   3   0      510.67      593.60      3.17 o 
   4   3   0      664.02      699.46      4.56 o 
   5   3   0       92.26      123.27      1.38 o 
   6   3   0     2016.53     2052.59     15.13 o 
   7   3   0        4.66       12.02      0.81 o 
   8   3   0      175.52      162.54      1.86 o 
   9   3   0       85.40       78.67      1.64 o 
  10   3   0       20.90       16.74      1.04 o 
  11   3   0       52.73       61.44      1.80 o 
  12   3   0      132.39      117.70      2.20 o 
  13   3   0       63.50       60.96      1.82 o 
  14   3   0      217.54      205.38      2.55 o 
  15   3   0        1.15        1.07      1.20 o 
  16   3   0        0.23        1.46      1.24 o 
  17   3   0       18.83       22.99      1.53 o 
  18   3   0      130.13      107.37      2.50 o 
  19   3   0      194.13      192.37      3.16 o 
  20   3   0      123.98      124.68      3.16 o 
  21   3   0        4.83        7.37      2.35 o 
  22   3   0       66.37       59.98      3.35 o 
  23   3   0        1.13        1.35      2.66 o 
  24   3   0       19.00       17.69      3.12 o 
  25   3   0        1.35        0.86      2.80 o 
  26   3   0        0.95       -3.26      3.32 o 
  27   3   0        0.65        1.86      3.69 o 
  28   3   0       29.13       36.16      4.81 o 
   0   4   0     1394.54     1311.51     14.60 o 
   1   4   0     3288.87     3515.26     25.73 o 
   2   4   0     2675.79     2818.22     26.99 o 
   3   4   0     1694.94     1834.77     13.40 o 
   4   4   0      521.50      490.70      4.54 o 
   5   4   0      210.57      231.50      3.11 o 
   6   4   0        4.57        3.95      0.87 o 
   7   4   0       34.28       25.58      1.08 o 
   8   4   0      787.51      773.81      7.19 o 
   9   4   0      695.08      736.67      5.89 o 
  10   4   0       59.83       44.26      1.43 o 
  11   4   0       77.24       76.47      1.84 o 
  12   4   0      129.70      134.56      2.42 o 
  13   4   0        0.45       -0.81      1.09 o 
  14   4   0       29.08       21.43      1.54 o 
  15   4   0       20.63       22.48      1.59 o 
  16   4   0      478.41      452.55      5.52 o 
  17   4   0      244.61      219.85      3.37 o 
  18   4   0        2.16       -1.57      1.60 o 
  19   4   0       56.67       58.51      2.72 o 
  20   4   0        9.90       11.95      2.42 o 
  21   4   0       41.96       35.85      3.33 o 
  22   4   0        0.88        2.47      2.61 o 
  23   4   0       23.90       27.87      4.36 o 
  24   4   0        0.95       -0.06      3.25 o 
  25   4   0        7.26        6.12      3.65 o 
  26   4   0        3.00        2.63      3.69 o 
   1   5   0        7.55        7.04      1.19 o 
   2   5   0      599.81      619.29      7.34 o 
   3   5   0      536.46      564.27      5.88 o 
   4   5   0        3.88        1.96      1.07 o 
   5   5   0       19.93       21.47      1.23 o 
   6   5   0        0.25        0.21      1.06 o 
   7   5   0      294.61      290.89      3.09 o 
   8   5   0      371.54      388.33      3.92 o 
   9   5   0      108.62      111.43      2.07 o 
  10   5   0      107.79      117.07      2.11 o 
  11   5   0      140.78      136.93      2.15 o 
  12   5   0       32.57       16.52      1.24 o 
  13   5   0       26.52       24.02      1.47 o 
  14   5   0      102.74       81.08      2.40 o 
  15   5   0        5.51        5.28      1.48 o 
  16   5   0       62.85       52.07      2.24 o 
  17   5   0       34.02       21.70      2.01 o 
  18   5   0        8.40        7.92      2.13 o 
  19   5   0       30.64       36.47      2.96 o 
  20   5   0        6.28        2.77      2.72 o 
  21   5   0        0.05        3.11      2.79 o 
  22   5   0        0.75       -0.89      3.33 o 
  23   5   0        4.32        2.55      4.51 o 
  24   5   0       16.27       21.58      4.07 o 
   0   6   0      828.77      838.20     15.29 o 
   1   6   0      285.80      290.12      4.25 o 
   2   6   0      218.12      210.64      3.67 o 
   3   6   0      117.74      114.76      2.71 o 
   4   6   0     1396.88     1393.59     16.86 o 
   5   6   0       25.69       24.85      1.50 o 
   6   6   0        7.11        1.52      1.18 o 
   7   6   0      175.59      179.28      2.87 o 
   8   6   0        0.02       -1.22      1.22 o 
   9   6   0       16.46       15.70      1.59 o 
  10   6   0        2.48       -0.81      1.41 o 
  11   6   0       13.67       17.74      1.62 o 
  12   6   0        4.72        7.54      1.50 o 
  13   6   0        0.74       -1.57      1.57 o 
  14   6   0        0.23        0.43      1.84 o 
  15   6   0       34.89       33.28      2.58 o 
  16   6   0        7.64        4.92      2.60 o 
  17   6   0        3.06        2.64      2.75 o 
  18   6   0        2.94        3.93      2.73 o 
  19   6   0        1.03       -1.23      3.33 o 
  20   6   0        0.00       -0.73      3.42 o 
  21   6   0        8.45        3.89      4.50 o 
  22   6   0      113.79      137.09      8.51 o 
   1   7   0      288.90      275.54      7.12 o 
   2   7   0      297.02      309.30      5.86 o 
   3   7   0      193.16      203.32      5.84 o 
   4   7   0        0.37        0.34      1.82 o 
   5   7   0       63.28       60.33      3.09 o 
   6   7   0       38.45       31.91      2.28 o 
   7   7   0        3.63        4.79      2.42 o 
   8   7   0       65.59       57.68      4.61 o 
   9   7   0       13.30       11.74      2.94 o 
  10   7   0       15.47       11.75      2.96 o 
  11   7   0       32.29       29.76      3.41 o 
  12   7   0        7.31        5.33      2.53 o 
  13   7   0       55.25       48.51      3.45 o 
  14   7   0       26.96       40.70      3.82 o 
  15   7   0       25.70       25.66      5.56 o 
  16   7   0        0.01       -1.14      3.12 o 
  17   7   0        0.55       -0.79      3.17 o 
  18   7   0        9.23        7.14      4.06 o 
  19   7   0        0.74       -1.03      6.26 o 
   0   8   0      120.50      117.66     22.05 o 
   1   8   0       35.68       27.41      3.23 o 
   2   8   0       19.87       19.86      3.10 o 
   3   8   0      369.18      366.32     10.86 o 
   4   8   0       72.42       71.59      6.70 o 
   5   8   0        8.09       17.79      4.55 o 
   6   8   0        1.18        0.19      4.98 o 
   7   8   0       54.75       53.14      4.56 o 
   8   8   0        0.01       -1.72      2.96 o 
   9   8   0        1.57        3.86      3.10 o 
  10   8   0       95.37       87.05      5.17 o 
  11   8   0        0.15        0.03      2.64 o 
  12   8   0        7.75        8.13      3.90 o 
  13   8   0       22.19       21.25      4.76 o 
  14   8   0        8.48        9.84      6.26 o 
   1   9   0        1.49        2.75      3.42 o 
   2   9   0        7.49        2.85      7.19 o 
   3   9   0       86.50       82.16     15.89 o 
 -29   1   1       37.31       52.32      4.28 o 
 -28   1   1        2.29        3.39      3.09 o 
 -27   1   1        0.18        1.25      2.92 o 
 -26   1   1       10.67        4.99      3.00 o 
 -25   1   1        6.06        1.67      2.83 o 
 -24   1   1       40.32       36.03      3.46 o 
 -23   1   1       58.64       53.95      3.75 o 
 -22   1   1      186.55      186.05      4.37 o 
 -21   1   1      505.07      517.82      4.50 o 
 -20   1   1      331.48      340.98      3.50 o 
 -19   1   1     1506.09     1466.35      8.80 o 
 -18   1   1      221.86      233.58      2.89 o 
 -17   1   1      402.02      405.99      3.35 o 
 -16   1   1       26.89       28.85      1.40 o 
 -15   1   1        8.04        7.01      1.08 o 
 -14   1   1      139.52      138.16      2.00 o 
 -13   1   1      754.17      771.67      3.71 o 
 -12   1   1      367.88      357.64      2.65 o 
 -11   1   1       17.92       16.89      1.01 o 
 -10   1   1     1658.78     1681.32     19.84 o 
  -9   1   1      101.37      117.93      1.32 o 
  -8   1   1       28.07       27.70      0.79 o 
  -7   1   1     2106.85     2058.13     15.77 o 
  -6   1   1     3846.62     3798.51     17.47 o 
  -5   1   1      161.40      151.20      1.46 o 
  -4   1   1     2012.03     1894.24      7.71 o 
  -3   1   1     1220.37     1191.70      7.27 o 
  -2   1   1      408.48      387.91      2.80 o 
  -1   1   1     1808.44     1735.90     15.97 o 
   0   1   1     1010.74      965.31      8.02 o 
   1   1   1      433.02      397.41      5.74 o 
   2   1   1     2121.33     1999.42     12.32 o 
   3   1   1     7315.77     7246.52     58.60 o 
   4   1   1    17387.56    17166.17     88.52 o 
   5   1   1     3761.96     3801.81     20.03 o 
   6   1   1     6365.62     6236.74     46.02 o 
   7   1   1     6470.23     6469.49     45.69 o 
   8   1   1       19.57       21.60      0.77 o 
   9   1   1     1265.26     1249.49      8.66 o 
  10   1   1     4728.17     4700.62     31.50 o 
  11   1   1        7.10        8.02      1.09 o 
  12   1   1      266.10      276.83      2.43 o 
  13   1   1      370.59      395.26      4.08 o 
  14   1   1        1.52        0.80      0.96 o 
  15   1   1      422.13      394.40     16.32 o 
  16   1   1        0.69        1.96      1.03 o 
  17   1   1       17.56       14.75      1.33 o 
  18   1   1      127.28      138.16      2.48 o 
  19   1   1     1485.21     1442.64     11.01 o 
  20   1   1       28.84       28.84      1.84 o 
  21   1   1       89.79       91.48      3.12 o 
  22   1   1       35.23       33.54      2.58 o 
  23   1   1      143.82      152.25      4.73 o 
  24   1   1       30.07       36.38      3.15 o 
  25   1   1       44.71       46.44      3.77 o 
  26   1   1        2.20        5.48      2.92 o 
  27   1   1        8.21        7.87      3.26 o 
  28   1   1        0.29        0.85      3.18 o 
  29   1   1      213.02      245.25      8.07 o 
 -29   2   1       37.24       47.12      4.24 o 
 -28   2   1        0.26       -1.68      3.14 o 
 -27   2   1      193.44      212.13      6.41 o 
 -26   2   1      118.38      132.30      5.39 o 
 -25   2   1        1.45       -2.42      2.69 o 
 -24   2   1       31.01       33.56      3.43 o 
 -23   2   1       39.60       46.14      3.21 o 
 -22   2   1      192.94      169.50      4.79 o 
 -21   2   1        1.77        1.85      2.03 o 
 -20   2   1      273.05      271.26      3.26 o 
 -19   2   1       34.30       35.34      1.79 o 
 -18   2   1     1406.79     1400.08      8.44 o 
 -17   2   1      222.30      230.22      2.87 o 
 -16   2   1      851.83      798.83      5.61 o 
 -15   2   1      127.59      109.57      2.14 o 
 -14   2   1       18.70       18.82      1.21 o 
 -13   2   1      435.68      441.13      8.81 o 
 -12   2   1       50.93       62.90      1.61 o 
 -11   2   1      413.68      367.78      6.16 o 
 -10   2   1      290.33      332.78      2.32 o 
  -9   2   1      201.80      215.83      1.79 o 
  -8   2   1     1414.35     1583.74      7.83 o 
  -7   2   1     2563.86     2637.16     15.29 o 
  -6   2   1      432.34      388.56      2.29 o 
  -5   2   1     1138.18     1166.10      7.13 o 
  -4   2   1      295.18      310.11      1.82 o 
  -3   2   1      202.07      210.69      2.04 o 
  -2   2   1     7039.56     7137.47     58.42 o 
  -1   2   1    16795.84    16666.62    108.94 o 
   0   2   1     5833.42     6149.85     50.05 o 
   1   2   1    17394.12    17514.50     94.26 o 
   2   2   1     3411.08     3555.80     24.89 o 
   3   2   1     4218.16     4234.15     18.48 o 
   4   2   1      929.97      937.28      6.00 o 
   5   2   1      292.80      324.56      3.14 o 
   6   2   1       31.78       48.77      0.97 o 
   7   2   1      708.72      699.27      4.71 o 
   8   2   1     4428.31     4693.24     26.58 o 
   9   2   1      190.94      159.44      1.66 o 
  10   2   1     1682.71     1784.21     13.90 o 
  11   2   1      594.84      590.36      4.77 o 
  12   2   1      751.56      839.49      5.22 o 
  13   2   1      937.31      947.10      7.25 o 
  14   2   1      290.19      297.44      3.05 o 
  15   2   1      130.32      118.43      2.18 o 
  16   2   1        0.10       -0.95      1.18 o 
  17   2   1      132.43      139.21      2.47 o 
  18   2   1      121.78      118.54      2.45 o 
  19   2   1       55.85       48.86      2.81 o 
  20   2   1        0.00        0.44      1.39 o 
  21   2   1        5.92        5.18      1.87 o 
  22   2   1       29.03       30.33      2.81 o 
  23   2   1       45.26       38.99      3.06 o 
  24   2   1       10.40        6.27      2.82 o 
  25   2   1        1.39       -2.61      2.61 o 
  26   2   1        0.03       -2.74      2.74 o 
  27   2   1       41.73       42.62      4.57 o 
  28   2   1       39.83       32.34      4.63 o 
 -28   3   1        0.08       -3.55      3.55 o 
 -27   3   1        0.42       -1.01      3.10 o 
 -26   3   1       35.47       48.91      4.04 o 
 -25   3   1       20.85       22.03      3.33 o 
 -24   3   1        1.59        1.04      2.79 o 
 -23   3   1        0.83        1.32      2.38 o 
 -22   3   1      196.25      196.21      4.91 o 
 -21   3   1       28.81       19.53      2.34 o 
 -20   3   1      304.32      285.52      4.80 o 
 -19   3   1       44.27       34.17      1.90 o 
 -18   3   1      568.55      566.19      4.47 o 
 -17   3   1      235.29      245.10      3.12 o 
 -16   3   1      444.36      429.24      5.50 o 
 -15   3   1       13.90        9.81      1.27 o 
 -14   3   1      266.08      232.79      2.82 o 
 -13   3   1      613.67      561.87      8.64 o 
 -12   3   1      240.18      223.02      2.45 o 
 -11   3   1      760.34      783.18      5.65 o 
 -10   3   1      661.42      697.58      7.20 o 
  -9   3   1      910.09      938.04      7.84 o 
  -8   3   1     1098.75     1145.60      8.40 o 
  -7   3   1       38.69       36.67      1.08 o 
  -6   3   1     1658.73     1849.65     11.57 o 
  -5   3   1       56.82       74.62      1.21 o 
  -4   3   1     1221.77     1361.79      9.43 o 
  -3   3   1     1377.06     1522.19      8.77 o 
  -2   3   1        7.84        9.28      0.66 o 
  -1   3   1      319.57      298.59      2.60 o 
   0   3   1     2518.63     2562.40     17.28 o 
   1   3   1      154.82      168.36      1.65 o 
   2   3   1     4180.31     4240.71     29.52 o 
   3   3   1     1675.65     1712.15     11.25 o 
   4   3   1     3430.36     3580.15     24.11 o 
   5   3   1     2200.37     2470.62     17.48 o 
   6   3   1     3151.33     3423.12     19.26 o 
   7   3   1      411.59      465.37      4.21 o 
   8   3   1       22.85       19.86      0.95 o 
   9   3   1     1615.70     1647.55      9.43 o 
  10   3   1       41.13       25.98      1.14 o 
  11   3   1       81.88      102.15      1.82 o 
  12   3   1      145.81      149.07      2.09 o 
  13   3   1      628.09      641.47      5.06 o 
  14   3   1      820.73      826.57      8.06 o 
  15   3   1       59.74       63.32      2.02 o 
  16   3   1     1065.80     1031.19      8.40 o 
  17   3   1       85.88       87.57      2.25 o 
  18   3   1       13.63       15.48      1.47 o 
  19   3   1        5.94        4.24      1.66 o 
  20   3   1      117.58      115.73      3.31 o 
  21   3   1       17.13       13.67      2.50 o 
  22   3   1       69.38       72.78      4.15 o 
  23   3   1        6.65        1.72      2.64 o 
  24   3   1        9.07       12.95      3.00 o 
  25   3   1        0.00       -1.41      3.51 o 
  26   3   1       44.05       43.65      4.69 o 
  27   3   1        1.49       -0.64      3.40 o 
 -26   4   1        2.44        3.91      3.65 o 
 -25   4   1      218.64      243.16      7.66 o 
 -24   4   1        0.14       -1.83      2.87 o 
 -23   4   1        0.38       -0.24      2.75 o 
 -22   4   1        3.77        2.84      2.74 o 
 -21   4   1       46.54       51.67      3.38 o 
 -20   4   1      138.81      135.03      3.86 o 
 -19   4   1        0.74        3.06      1.97 o 
 -18   4   1       47.99       49.36      2.08 o 
 -17   4   1       65.73       52.72      2.16 o 
 -16   4   1       69.62       71.87      2.71 o 
 -15   4   1      164.61      194.25      2.92 o 
 -14   4   1       79.90       88.06      2.34 o 
 -13   4   1      327.40      324.61      3.29 o 
 -12   4   1      488.38      492.13      3.64 o 
 -11   4   1       17.15       14.73      1.16 o 
 -10   4   1       18.33       14.90      1.10 o 
  -9   4   1        0.71        0.19      0.97 o 
  -8   4   1     1193.40     1264.71     11.47 o 
  -7   4   1       18.89       20.37      1.07 o 
  -6   4   1      885.94      930.90      7.95 o 
  -5   4   1       56.05       47.84      1.40 o 
  -4   4   1      898.14      997.14      9.50 o 
  -3   4   1      363.37      344.25      3.25 o 
  -2   4   1      180.79      201.11      1.93 o 
  -1   4   1        6.02       12.57      0.87 o 
   0   4   1      262.74      260.83      2.53 o 
   1   4   1      246.92      261.05      2.85 o 
   2   4   1       66.96       45.15      1.30 o 
   3   4   1      794.28      835.57      4.81 o 
   4   4   1      687.64      704.32      6.08 o 
   5   4   1        0.66        1.71      0.79 o 
   6   4   1      456.46      504.87      4.89 o 
   7   4   1      371.62      443.95      4.86 o 
   8   4   1       33.65       18.80      0.96 o 
   9   4   1       75.36       69.27      1.71 o 
  10   4   1       34.59       32.41      1.19 o 
  11   4   1      147.64      146.14      2.17 o 
  12   4   1        0.29       -0.51      1.18 o 
  13   4   1      156.69      154.21      2.56 o 
  14   4   1       23.96       24.22      1.58 o 
  15   4   1        9.35       13.31      1.51 o 
  16   4   1       55.83       50.20      1.90 o 
  17   4   1      301.68      289.18      4.10 o 
  18   4   1       88.51       73.97      3.89 o 
  19   4   1        5.45        3.60      2.01 o 
  20   4   1       49.64       42.28      3.35 o 
  21   4   1       90.26       87.47      5.24 o 
  22   4   1       18.72       15.65      3.58 o 
  23   4   1       13.69       13.15      3.64 o 
  24   4   1       54.13       70.29      5.13 o 
  25   4   1       27.10       29.61      4.26 o 
  26   4   1       22.38       25.48      4.29 o 
 -25   5   1       36.02       37.70      7.91 o 
 -24   5   1       38.34       27.80      5.68 o 
 -23   5   1        0.21       -1.32      4.42 o 
 -22   5   1       64.26       66.31      7.52 o 
 -21   5   1       74.62       92.38      6.84 o 
 -20   5   1       65.25       71.61      4.25 o 
 -19   5   1       45.91       42.52      3.00 o 
 -18   5   1        5.93        7.86      2.22 o 
 -17   5   1       36.31       45.36      2.48 o 
 -16   5   1       22.22       22.08      1.76 o 
 -15   5   1      340.17      332.19      4.12 o 
 -14   5   1       18.04       20.80      1.61 o 
 -13   5   1      500.53      509.55      4.79 o 
 -12   5   1        6.93       11.01      1.25 o 
 -11   5   1        9.41       11.09      1.21 o 
 -10   5   1       75.55       79.00      1.94 o 
  -9   5   1       19.01       19.40      1.32 o 
  -8   5   1       49.22       42.77      1.50 o 
  -7   5   1       14.14       16.88      1.25 o 
  -6   5   1        0.17        2.84      1.08 o 
  -5   5   1       94.87       92.31      2.02 o 
  -4   5   1        0.63       -1.10      1.10 o 
  -3   5   1      313.83      323.56      3.05 o 
  -2   5   1        1.02       -0.02      1.00 o 
  -1   5   1        8.22        7.44      1.17 o 
   0   5   1      134.77      129.88      2.21 o 
   1   5   1      553.14      569.52      5.92 o 
   2   5   1      537.72      563.25      6.10 o 
   3   5   1      494.51      485.72      4.91 o 
   4   5   1      171.19      179.48      3.09 o 
   5   5   1      278.07      264.58      3.69 o 
   6   5   1        4.88        5.30      1.10 o 
   7   5   1      302.50      308.88      3.69 o 
   8   5   1      474.19      476.97      5.23 o 
   9   5   1      693.15      738.10      6.74 o 
  10   5   1        1.76        0.44      1.06 o 
  11   5   1      652.27      597.83      6.71 o 
  12   5   1       50.70       43.79      1.58 o 
  13   5   1      540.42      494.84      4.98 o 
  14   5   1       13.97       10.66      1.52 o 
  15   5   1       38.01       46.17      2.04 o 
  16   5   1      107.69       94.90      2.74 o 
  17   5   1        2.90        0.62      1.90 o 
  18   5   1       65.74       68.82      4.03 o 
  19   5   1        0.36        0.37      2.45 o 
  20   5   1       12.01       10.76      3.02 o 
  21   5   1       32.36       35.76      3.67 o 
  22   5   1       55.74       57.09      4.86 o 
  23   5   1        1.28        0.08      3.44 o 
  24   5   1        3.43        0.44      3.65 o 
 -22   6   1        0.02        2.02      4.60 o 
 -21   6   1       23.76       20.54      4.66 o 
 -20   6   1        1.70       -4.91      5.23 o 
 -19   6   1        0.52       -3.02      4.36 o 
 -18   6   1        0.95       -3.07      3.07 o 
 -17   6   1       39.11       30.61      3.68 o 
 -16   6   1       22.15       15.91      3.14 o 
 -15   6   1       21.98       18.76      2.44 o 
 -14   6   1       17.28       21.63      2.19 o 
 -13   6   1       26.47       24.69      2.07 o 
 -12   6   1       27.12       22.50      1.80 o 
 -11   6   1      176.01      168.40      2.93 o 
 -10   6   1      224.76      209.57      3.17 o 
  -9   6   1       10.37        8.05      1.44 o 
  -8   6   1      528.63      518.45      6.11 o 
  -7   6   1       36.46       30.52      1.50 o 
  -6   6   1       27.80       33.08      1.50 o 
  -5   6   1      345.40      335.11      3.54 o 
  -4   6   1      250.81      263.75      3.01 o 
  -3   6   1      322.74      314.60      4.75 o 
  -2   6   1      827.97      840.74     11.51 o 
  -1   6   1      205.81      204.53      3.06 o 
   0   6   1        2.58       -0.35      1.25 o 
   1   6   1      723.21      735.23      7.08 o 
   2   6   1      740.74      772.79      8.21 o 
   3   6   1      141.58      140.68      2.93 o 
   4   6   1        1.61       -0.33      1.76 o 
   5   6   1        0.52        1.05      1.18 o 
   6   6   1       22.15       24.01      1.51 o 
   7   6   1       93.69       80.88      2.23 o 
   8   6   1       34.77       30.23      1.68 o 
   9   6   1        0.95       -0.17      1.36 o 
  10   6   1       14.45       12.30      1.68 o 
  11   6   1       88.59       77.97      2.51 o 
  12   6   1       50.61       38.02      1.93 o 
  13   6   1      234.26      223.25      4.60 o 
  14   6   1       11.24       10.63      1.97 o 
  15   6   1       48.01       42.98      2.87 o 
  16   6   1       23.06       16.23      2.52 o 
  17   6   1       27.72       26.84      3.08 o 
  18   6   1        1.29        5.29      2.87 o 
  19   6   1       14.54        7.84      3.06 o 
  20   6   1        0.62       -2.62      3.01 o 
  21   6   1       40.77       47.28      5.96 o 
  22   6   1       21.41       13.35      7.02 o 
 -19   7   1        0.86        3.90      4.85 o 
 -18   7   1       53.31       53.59      4.49 o 
 -17   7   1        5.85        6.06      4.26 o 
 -16   7   1        1.90       -0.78      3.18 o 
 -15   7   1       45.56       57.02      4.76 o 
 -14   7   1        3.57       -0.84      4.14 o 
 -13   7   1       35.38       45.52      3.34 o 
 -12   7   1       89.40       92.78      6.69 o 
 -11   7   1       23.95       21.28      3.74 o 
 -10   7   1      114.04      105.69      4.23 o 
  -9   7   1        5.59        0.91      2.23 o 
  -8   7   1       68.39       72.83      5.64 o 
  -7   7   1        0.01       -0.59      2.03 o 
  -6   7   1       75.15       71.64      3.96 o 
  -5   7   1        4.89        7.05      1.81 o 
  -4   7   1       64.27       66.44      4.27 o 
  -3   7   1      574.30      557.21     10.00 o 
  -2   7   1        1.29        3.23      1.78 o 
  -1   7   1       22.95       20.04      2.04 o 
   0   7   1       46.71       42.12      2.67 o 
   1   7   1      136.78      128.43      3.29 o 
   2   7   1      203.52      190.25      3.98 o 
   3   7   1        3.30       -0.83      1.91 o 
   4   7   1       57.10       44.74      2.65 o 
   5   7   1       18.88       14.50      2.24 o 
   6   7   1       20.31       23.18      2.41 o 
   7   7   1       71.15       64.98      3.21 o 
   8   7   1       31.15       38.13      3.36 o 
   9   7   1       11.07        8.60      2.24 o 
  10   7   1       18.98       12.80      2.56 o 
  11   7   1       33.94       29.42      2.90 o 
  12   7   1        0.05       -1.82      2.39 o 
  13   7   1       21.90       18.74      2.93 o 
  14   7   1      111.02      106.39      5.25 o 
  15   7   1        0.01       -2.85      2.85 o 
  16   7   1       13.64        8.07      3.39 o 
  17   7   1        0.66       -1.87      3.19 o 
  18   7   1       27.62       30.47      4.74 o 
 -14   8   1       27.81       29.02      6.12 o 
 -13   8   1        1.47        3.25      2.91 o 
 -12   8   1        4.57       -1.69      2.75 o 
 -11   8   1       81.28       93.29      5.08 o 
 -10   8   1        5.68        8.75      3.16 o 
  -9   8   1      151.45      166.31      6.34 o 
  -8   8   1       30.14       27.07      3.47 o 
  -7   8   1      120.03      130.91      5.42 o 
  -6   8   1        7.18        7.50      2.93 o 
  -5   8   1       22.47       20.47      3.22 o 
  -4   8   1      277.38      266.91      6.39 o 
  -3   8   1       88.55       94.52      7.08 o 
  -2   8   1       42.56       49.17      4.67 o 
  -1   8   1        0.73       -3.39      3.39 o 
   0   8   1       23.88       19.10      3.10 o 
   1   8   1        0.19       -1.57      2.69 o 
   2   8   1       11.82        6.75      2.92 o 
   3   8   1       95.42       87.95      5.59 o 
   4   8   1       46.46       43.47      6.05 o 
   5   8   1      318.31      327.43      8.43 o 
   6   8   1      191.76      172.67      6.98 o 
   7   8   1      136.39      154.11      5.75 o 
   8   8   1        5.79       13.33      4.52 o 
   9   8   1      137.17      124.30      6.39 o 
  10   8   1        0.03       -0.07      3.03 o 
  11   8   1       41.52       38.51      3.42 o 
  12   8   1        2.08        2.02      3.58 o 
  13   8   1        1.01       -0.07      2.84 o 
  -3   9   1        4.56        4.27      4.81 o 
  -2   9   1       28.30       35.03      5.25 o 
  -1   9   1       29.96       36.98      4.25 o 
   0   9   1        0.99       -2.54      3.38 o 
   1   9   1        6.26        7.08      6.21 o 
   2   9   1        3.64       -1.11      4.61 o 
   3   9   1        2.62        3.58      7.02 o 
 -30   0   2        1.64        8.25      4.98 o 
 -29   0   2        0.04        0.55      4.54 o 
 -28   0   2       61.07       73.57      7.12 o 
 -27   0   2        7.19        9.19      4.35 o 
 -26   0   2      188.15      188.83     10.04 o 
 -25   0   2        1.03       -0.06      3.88 o 
 -24   0   2       82.71       76.80      6.48 o 
 -23   0   2      186.92      180.85      8.15 o 
 -22   0   2       79.64      111.86      4.59 o 
 -21   0   2     2846.32     2852.51     17.35 o 
 -20   0   2     2928.61     2860.34     12.30 o 
 -19   0   2      257.40      249.79      4.34 o 
 -18   0   2      424.72      452.14      5.16 o 
 -17   0   2      480.31      430.92      4.78 o 
 -16   0   2      429.02      421.48      4.57 o 
 -15   0   2      408.55      364.36      4.14 o 
 -14   0   2      506.09      497.44      4.49 o 
 -13   0   2     1047.05     1004.64      7.85 o 
 -12   0   2      440.03      530.96      5.51 o 
 -11   0   2       59.45       99.05      2.10 o 
 -10   0   2     1632.20     1815.75     23.89 o 
  -9   0   2      114.97      161.20      2.44 o 
  -8   0   2     8219.83     8370.10     67.21 o 
  -7   0   2     5873.11     5577.66     41.02 o 
  -6   0   2      215.80      208.26      2.04 o 
  -5   0   2      258.70      237.07      1.87 o 
  -4   0   2     1983.21     2079.88     13.12 o 
  -3   0   2    24902.83    23376.10    172.55 o 
  -2   0   2       33.63       44.00      0.79 o 
  -1   0   2      530.41      532.14      3.07 o 
   0   0   2       55.58       55.46      1.10 o 
   1   0   2     7423.15     7090.09    120.17 o 
   2   0   2    10314.26    10118.12    112.53 o 
   3   0   2     1165.07     1174.86     11.34 o 
   4   0   2      850.79      828.91     10.19 o 
   5   0   2      432.91      561.56      7.68 o 
   6   0   2     1901.68     1834.00     23.68 o 
   7   0   2       47.43       52.99      1.44 o 
   8   0   2      979.01      973.66     13.43 o 
   9   0   2     6527.56     6740.61     55.55 o 
  10   0   2     2330.92     2573.72     26.19 o 
  11   0   2     2513.98     2616.50     19.63 o 
  12   0   2       47.39       29.25      1.77 o 
  13   0   2      320.86      295.73      3.91 o 
  14   0   2      275.44      229.50     29.20 o 
  15   0   2       94.15       74.98      5.51 o 
  16   0   2        0.00       -1.16      1.54 o 
  17   0   2       51.73       50.52      2.46 o 
  18   0   2       11.06        4.42      1.88 o 
  19   0   2       10.31       13.31      2.04 o 
  20   0   2       68.73       70.95      3.28 o 
  21   0   2      997.59     1019.61     15.38 o 
  22   0   2      168.08      193.51      6.55 o 
  23   0   2     1081.21     1073.56     17.38 o 
  24   0   2      291.54      313.97      9.34 o 
  25   0   2      173.82      190.64      8.09 o 
  26   0   2        3.74        7.24      4.15 o 
  27   0   2      316.15      320.76     10.29 o 
  28   0   2       66.35       96.60      7.85 o 
  29   0   2        9.77       13.07      7.02 o 
 -29   1   2        1.79        2.13      3.24 o 
 -28   1   2       34.86       44.27      4.04 o 
 -27   1   2        0.47        0.56      2.95 o 
 -26   1   2        0.32        0.54      2.77 o 
 -25   1   2        7.39        7.17      2.95 o 
 -24   1   2        4.70        3.76      2.68 o 
 -23   1   2        1.43        1.47      2.55 o 
 -22   1   2        5.67        3.17      2.08 o 
 -21   1   2      463.10      476.98      4.07 o 
 -20   1   2     1226.13     1229.71      5.90 o 
 -19   1   2      367.82      355.87      3.49 o 
 -18   1   2        8.99        8.91      1.36 o 
 -17   1   2      576.14      575.54      3.84 o 
 -16   1   2      129.17      139.58      2.25 o 
 -15   1   2        5.10        4.85      1.08 o 
 -14   1   2      460.13      478.28      3.24 o 
 -13   1   2      683.88      678.50      4.24 o 
 -12   1   2      744.13      767.45      5.43 o 
 -11   1   2       79.59       97.96      1.57 o 
 -10   1   2      490.10      515.42      3.35 o 
  -9   1   2      968.20      991.95      4.18 o 
  -8   1   2      380.64      371.99      2.11 o 
  -7   1   2     1524.10     1390.54      7.03 o 
  -6   1   2      763.52      771.65      2.75 o 
  -5   1   2      154.65      112.13      0.99 o 
  -4   1   2     2220.21     2138.37     19.93 o 
  -3   1   2     1657.70     1646.18      9.54 o 
  -2   1   2     8853.61     8515.20     88.67 o 
  -1   1   2     9975.21     9697.69    129.88 o 
   0   1   2      142.60      157.76      2.45 o 
   1   1   2      181.91      179.77      3.18 o 
   2   1   2     1717.34     1711.53     14.16 o 
   4   1   2     2143.10     2172.92     41.81 o 
   5   1   2     2586.90     2507.26     58.01 o 
   6   1   2     3196.27     3181.28     23.44 o 
   7   1   2       66.62       59.10      1.13 o 
   8   1   2      379.06      337.50      3.41 o 
   9   1   2      522.54      593.73      5.55 o 
  10   1   2     1880.79     1996.77     17.66 o 
  11   1   2      482.37      546.39      5.73 o 
  12   1   2       80.40      102.65      2.13 o 
  13   1   2      401.52      406.66      4.43 o 
  14   1   2      109.32      110.66      1.99 o 
  15   1   2        8.61        8.05      1.16 o 
  16   1   2       46.86       43.53      1.57 o 
  17   1   2      113.70      103.03      2.26 o 
  18   1   2       37.58       46.25      1.73 o 
  19   1   2      126.85      128.32      2.63 o 
  20   1   2       37.03       30.78      1.63 o 
  21   1   2      198.99      201.73      3.96 o 
  22   1   2        7.29        9.88      2.27 o 
  23   1   2        2.53        4.06      2.42 o 
  24   1   2      128.49      139.53      4.55 o 
  25   1   2      114.84      121.19      5.20 o 
  26   1   2       88.14       91.59      5.00 o 
  27   1   2        6.54        8.75      3.21 o 
  28   1   2       41.66       46.45      4.92 o 
 -29   2   2       30.82       37.38      4.15 o 
 -28   2   2        3.18        1.58      3.13 o 
 -27   2   2       37.22       38.72      4.24 o 
 -26   2   2        0.65       -0.24      2.83 o 
 -25   2   2        4.11        1.10      2.75 o 
 -24   2   2        0.03       -2.30      2.51 o 
 -23   2   2       47.88       57.03      3.80 o 
 -22   2   2      118.29      123.10      3.88 o 
 -21   2   2      222.10      209.28      6.93 o 
 -20   2   2        0.01        0.90      1.39 o 
 -19   2   2      618.68      608.98      5.28 o 
 -18   2   2      445.12      428.15      4.12 o 
 -17   2   2     1595.07     1583.46      6.47 o 
 -16   2   2        8.34        5.70      1.22 o 
 -15   2   2       21.63       14.97      1.05 o 
 -14   2   2      552.85      545.56      8.03 o 
 -13   2   2      103.45       99.73      1.91 o 
 -12   2   2      160.58      184.81      2.16 o 
 -11   2   2        7.66        7.72      0.94 o 
 -10   2   2      204.83      193.91      1.90 o 
  -9   2   2      423.56      395.32      2.25 o 
  -8   2   2      830.66      809.72      4.66 o 
  -7   2   2      327.50      362.08      1.86 o 
  -6   2   2      246.96      274.14      1.57 o 
  -5   2   2      559.76      559.12      2.84 o 
  -4   2   2     1626.90     1629.08      9.51 o 
  -3   2   2      146.19      154.68      1.46 o 
  -2   2   2      579.49      594.18      4.44 o 
  -1   2   2     1475.41     1417.25     12.25 o 
   0   2   2      368.42      358.84      4.63 o 
   1   2   2     1057.13     1171.57      9.49 o 
   2   2   2      543.34      545.82      5.28 o 
   3   2   2     4097.64     4047.67     23.37 o 
   4   2   2     2811.32     2958.34     19.25 o 
   5   2   2       64.00       61.10      0.92 o 
   6   2   2     1554.58     1618.06     13.08 o 
   7   2   2      126.61      112.36      1.22 o 
   8   2   2     2070.55     2241.65     17.85 o 
   9   2   2      431.47      450.93      3.96 o 
  10   2   2       82.34       94.15      2.36 o 
  11   2   2       27.49       33.82      1.19 o 
  12   2   2      527.31      533.42      4.64 o 
  13   2   2      197.70      202.63      2.46 o 
  14   2   2      155.56      167.25      2.30 o 
  15   2   2       39.60       34.80      1.47 o 
  16   2   2       15.14       12.20      1.30 o 
  17   2   2      102.89       95.98      2.25 o 
  18   2   2      385.45      398.64      4.52 o 
  19   2   2      332.21      336.72      3.41 o 
  20   2   2       44.55       45.81      2.23 o 
  21   2   2       77.25       63.54      2.88 o 
  22   2   2        2.92        0.64      2.18 o 
  23   2   2       14.84       14.08      2.92 o 
  24   2   2        0.28       -1.07      2.65 o 
  25   2   2        6.83        3.28      3.39 o 
  26   2   2        0.56        3.23      3.36 o 
  27   2   2       62.68       55.53      5.06 o 
  28   2   2        1.01       -3.37      3.65 o 
 -28   3   2       55.14       53.26      4.41 o 
 -27   3   2       29.62       37.58      4.03 o 
 -26   3   2        4.78        3.96      3.05 o 
 -25   3   2       24.89       16.73      3.24 o 
 -24   3   2        5.10        4.86      2.80 o 
 -23   3   2       67.78       58.49      3.90 o 
 -22   3   2        4.98        2.97      2.18 o 
 -21   3   2       14.99       16.76      2.29 o 
 -20   3   2      683.78      699.30      6.24 o 
 -19   3   2      336.69      346.50      4.35 o 
 -18   3   2      655.88      594.12      4.58 o 
 -17   3   2        4.19        6.55      1.36 o 
 -16   3   2       79.58       79.99      2.23 o 
 -15   3   2       18.07       18.79      1.45 o 
 -14   3   2       43.23       47.04      1.69 o 
 -13   3   2       79.12       79.15      1.93 o 
 -12   3   2       16.62       12.98      1.16 o 
 -11   3   2        1.03        1.60      1.05 o 
 -10   3   2      819.11      793.47      6.59 o 
  -9   3   2        1.91        4.02      0.88 o 
  -8   3   2      398.44      389.07      2.84 o 
  -7   3   2      253.50      308.21      2.15 o 
  -6   3   2     1854.44     1920.30     14.37 o 
  -5   3   2      496.83      521.86      3.69 o 
  -4   3   2      160.32      153.73      1.55 o 
  -3   3   2      767.39      838.89      6.55 o 
  -2   3   2       31.79       37.13      0.95 o 
  -1   3   2      473.18      452.35      2.94 o 
   0   3   2     2374.34     2608.52     20.75 o 
   1   3   2      150.63      169.39      2.04 o 
   2   3   2      566.04      572.70      4.83 o 
   3   3   2      398.60      377.28      3.47 o 
   4   3   2      250.78      277.92      2.71 o 
   5   3   2      526.33      568.48      4.52 o 
   6   3   2        3.37        2.93      0.60 o 
   7   3   2       38.14       42.97      1.17 o 
   8   3   2     1099.46     1197.13      8.15 o 
   9   3   2      361.41      336.97      2.59 o 
  10   3   2       17.67       18.57      1.03 o 
  11   3   2        0.31        0.12      0.96 o 
  12   3   2       12.11       11.20      1.15 o 
  13   3   2       28.31       22.37      1.30 o 
  14   3   2       10.67       10.23      1.23 o 
  15   3   2        9.15        6.89      1.26 o 
  16   3   2       39.08       33.17      1.58 o 
  17   3   2      118.72      123.60      2.40 o 
  18   3   2      117.21      124.85      2.50 o 
  19   3   2       60.64       71.10      2.76 o 
  20   3   2      268.31      272.13      4.70 o 
  21   3   2       41.44       44.42      2.94 o 
  22   3   2        1.28        0.02      2.52 o 
  23   3   2        5.38        6.00      3.33 o 
  24   3   2        1.68        2.03      3.13 o 
  25   3   2        4.00        3.52      3.31 o 
  26   3   2        1.61        0.77      3.55 o 
  27   3   2       30.39       29.30      4.55 o 
 -27   4   2       10.44        9.56      6.60 o 
 -26   4   2       22.16       19.89      5.22 o 
 -25   4   2        8.94        8.98      3.14 o 
 -24   4   2        5.54       11.15      3.12 o 
 -23   4   2        1.23        2.22      2.81 o 
 -22   4   2        1.83       -0.27      2.57 o 
 -21   4   2        7.46        9.48      2.50 o 
 -20   4   2       53.67       60.10      3.06 o 
 -19   4   2      417.98      425.71      5.50 o 
 -18   4   2       86.51       90.63      3.08 o 
 -17   4   2       37.13       34.66      1.92 o 
 -16   4   2      560.30      567.07      5.33 o 
 -15   4   2        0.18        0.20      1.36 o 
 -14   4   2      121.59      119.30      2.48 o 
 -13   4   2       91.94       91.86      2.33 o 
 -12   4   2      340.88      349.70      2.98 o 
 -11   4   2       87.55       87.37      1.85 o 
 -10   4   2      510.27      500.84      4.60 o 
  -9   4   2        0.74        0.33      0.91 o 
  -8   4   2       44.21       39.57      1.31 o 
  -7   4   2       84.94       93.81      1.71 o 
  -6   4   2      184.72      197.78      2.38 o 
  -5   4   2       19.71        9.40      0.96 o 
  -4   4   2     1378.32     1532.91     10.64 o 
  -3   4   2     1312.47     1446.03      9.26 o 
  -2   4   2       60.77       53.03      1.34 o 
  -1   4   2     1032.59     1068.86      8.07 o 
   0   4   2      726.07      822.79      6.06 o 
   1   4   2     1090.17     1207.84     11.00 o 
   2   4   2      144.65      166.73      2.05 o 
   3   4   2        0.72        1.29      0.72 o 
   4   4   2       92.71      118.59      2.19 o 
   5   4   2      186.13      195.87      2.46 o 
   6   4   2       74.84       63.75      1.34 o 
   7   4   2     1260.37     1315.49     11.30 o 
   8   4   2      219.96      221.31      2.07 o 
   9   4   2      388.35      409.09      3.53 o 
  10   4   2       11.47       20.07      1.07 o 
  11   4   2      581.15      577.38      3.68 o 
  12   4   2      127.68      133.20      2.23 o 
  13   4   2        0.03        0.33      1.15 o 
  14   4   2        4.97        8.43      1.30 o 
  15   4   2      499.46      486.20      5.64 o 
  16   4   2      263.54      264.19      3.01 o 
  17   4   2      350.09      328.02      7.37 o 
  18   4   2      188.69      192.69      4.04 o 
  19   4   2       19.95       26.41      2.69 o 
  20   4   2      130.62      124.02      4.76 o 
  21   4   2       41.32       35.41      4.02 o 
  22   4   2        2.41       -0.11      3.17 o 
  23   4   2        8.62        5.25      3.35 o 
  24   4   2       21.37       24.75      3.97 o 
  25   4   2        1.08       -0.63      3.53 o 
  26   4   2        6.16        4.77      4.43 o 
 -25   5   2       64.82       78.88      7.22 o 
 -24   5   2      185.46      211.56     11.56 o 
 -23   5   2        9.54        6.52      4.86 o 
 -22   5   2      251.31      295.39     11.53 o 
 -21   5   2      239.58      226.87      7.15 o 
 -20   5   2       43.15       43.50      4.22 o 
 -19   5   2        0.32        0.61      2.40 o 
 -18   5   2      109.36      111.47      3.88 o 
 -17   5   2       19.15       21.79      2.19 o 
 -16   5   2       60.14       53.63      2.45 o 
 -15   5   2       82.56       81.56      2.42 o 
 -14   5   2       94.88       92.59      2.43 o 
 -13   5   2      360.66      350.75      3.61 o 
 -12   5   2      175.71      186.75      2.54 o 
 -11   5   2       79.05       83.20      2.01 o 
 -10   5   2       22.88       18.58      1.33 o 
  -9   5   2      134.42      144.81      2.36 o 
  -8   5   2        2.24        3.71      1.16 o 
  -7   5   2       17.97       19.86      1.27 o 
  -6   5   2      544.61      545.31      5.18 o 
  -5   5   2      616.95      626.94      5.83 o 
  -4   5   2       11.75        8.45      1.16 o 
  -3   5   2        0.39       -0.90      0.98 o 
  -2   5   2      145.80      162.12      2.24 o 
  -1   5   2       42.00       35.22      1.17 o 
   0   5   2      260.17      276.78      2.75 o 
   1   5   2      415.68      445.81      4.76 o 
   2   5   2      776.09      790.42      8.47 o 
   3   5   2      208.85      197.93      2.58 o 
   4   5   2      266.78      256.36      3.16 o 
   5   5   2       12.38        7.04      1.01 o 
   6   5   2      674.64      699.82      7.52 o 
   7   5   2     1498.15     1544.84     20.36 o 
   8   5   2       18.00       15.24      1.15 o 
   9   5   2       46.72       48.97      1.52 o 
  10   5   2       15.62       10.65      1.10 o 
  11   5   2        4.34       10.70      1.19 o 
  12   5   2       23.57       33.33      1.57 o 
  13   5   2       40.89       34.28      1.70 o 
  14   5   2      333.25      342.71      6.83 o 
  15   5   2      171.94      202.38      3.44 o 
  16   5   2       74.74       67.36      3.05 o 
  17   5   2      205.80      212.24      4.72 o 
  18   5   2        3.44        0.27      2.42 o 
  19   5   2        0.95        1.41      2.44 o 
  20   5   2       37.14       31.53      3.17 o 
  21   5   2       16.94       19.22      3.03 o 
  22   5   2       12.35        8.80      2.90 o 
  23   5   2       16.98       28.68      4.32 o 
  24   5   2       13.50       17.09      4.09 o 
 -22   6   2      174.10      161.42      8.43 o 
 -21   6   2       39.24       55.53      6.40 o 
 -20   6   2      122.84      146.29      9.01 o 
 -19   6   2       58.63       73.60      5.60 o 
 -18   6   2       27.96       29.06      4.52 o 
 -17   6   2      118.89      121.38      7.04 o 
 -16   6   2        3.76        3.50      2.75 o 
 -15   6   2       15.05       13.07      3.02 o 
 -14   6   2        0.27       -2.29      2.29 o 
 -13   6   2        1.72        3.08      1.98 o 
 -12   6   2       17.93       12.82      1.82 o 
 -11   6   2      273.08      244.21      3.97 o 
 -10   6   2      109.02       95.29      2.61 o 
  -9   6   2      288.92      280.57      3.30 o 
  -8   6   2      339.93      329.54      3.64 o 
  -7   6   2       93.82       92.74      2.42 o 
  -6   6   2      176.65      178.53      2.76 o 
  -5   6   2      139.42      137.47      2.74 o 
  -4   6   2        5.57        3.41      1.33 o 
  -3   6   2      174.78      165.98      3.31 o 
  -2   6   2      321.43      324.99      3.70 o 
  -1   6   2      333.41      343.27      2.97 o 
   0   6   2      875.48      943.07      7.69 o 
   1   6   2      165.00      177.16      2.47 o 
   2   6   2     1369.04     1404.89     19.13 o 
   3   6   2      410.24      406.08      5.64 o 
   4   6   2       35.34       28.85      2.52 o 
   5   6   2       67.43       73.91      2.36 o 
   6   6   2      353.67      368.62      7.09 o 
   7   6   2      106.35      102.91      2.55 o 
   8   6   2        3.94        1.72      1.67 o 
   9   6   2      101.14       89.70      3.00 o 
  10   6   2       73.43       70.87      3.09 o 
  11   6   2        0.44        0.22      1.62 o 
  12   6   2       21.25       19.76      1.89 o 
  13   6   2       25.36       19.10      2.10 o 
  14   6   2        0.07       -1.33      1.84 o 
  15   6   2       36.99       42.56      2.93 o 
  16   6   2      107.91      123.24      4.32 o 
  17   6   2       63.51       76.21      6.10 o 
  18   6   2       33.39       38.56      3.25 o 
  19   6   2       54.64       57.99      4.20 o 
  20   6   2        1.64       -0.70      3.48 o 
  21   6   2       15.95       20.24      4.19 o 
 -19   7   2        6.55       10.18      4.47 o 
 -18   7   2       68.08       76.87      6.88 o 
 -17   7   2       26.61       20.27      3.74 o 
 -16   7   2      100.00      122.30      5.69 o 
 -15   7   2        0.44        0.94      3.03 o 
 -14   7   2       55.39       43.79      6.33 o 
 -13   7   2       22.94       23.61      3.06 o 
 -12   7   2        6.30        4.04      2.56 o 
 -11   7   2       15.59       10.92      2.70 o 
 -10   7   2        0.73        1.67      2.71 o 
  -9   7   2      157.01      144.97      4.17 o 
  -8   7   2        2.24       -1.85      2.10 o 
  -7   7   2      340.81      311.53      5.03 o 
  -6   7   2        6.08        5.49      1.91 o 
  -5   7   2        5.56        4.68      2.09 o 
  -4   7   2      213.71      209.96      3.99 o 
  -3   7   2      166.19      165.91      4.10 o 
  -2   7   2      200.42      205.52      4.91 o 
  -1   7   2      163.42      174.66      4.20 o 
   0   7   2       41.99       38.02      2.41 o 
   1   7   2       11.51        6.82      1.85 o 
   2   7   2        0.04       -1.91      1.91 o 
   3   7   2       29.84       28.75      2.44 o 
   4   7   2       55.20       51.57      3.55 o 
   5   7   2       10.35        5.83      2.16 o 
   6   7   2       36.69       33.91      3.14 o 
   7   7   2       36.43       35.33      2.60 o 
   8   7   2       97.30      111.44      3.88 o 
   9   7   2       28.90       29.01      2.76 o 
  10   7   2        3.90        1.58      2.14 o 
  11   7   2       41.45       37.40      2.80 o 
  12   7   2       50.38       48.74      2.99 o 
  13   7   2        0.61       -0.40      2.25 o 
  14   7   2        0.17        1.24      2.55 o 
  15   7   2       40.09       45.79      3.98 o 
  16   7   2      151.02      164.46      7.01 o 
  17   7   2        1.03       -3.90      3.90 o 
  18   7   2        1.80       -1.78      4.31 o 
 -14   8   2        8.86        0.59      3.61 o 
 -13   8   2        0.02       -0.43      2.72 o 
 -12   8   2        1.68        0.79      2.73 o 
 -11   8   2       42.09       50.09      3.67 o 
 -10   8   2        1.72       -2.70      3.45 o 
  -9   8   2        8.61       12.50      3.27 o 
  -8   8   2       28.34       27.47      3.96 o 
  -7   8   2        3.96        5.16      2.98 o 
  -6   8   2        9.83        9.76      4.49 o 
  -5   8   2      110.73      116.31      6.10 o 
  -4   8   2       18.32       28.20      4.26 o 
  -3   8   2       29.84       35.91      5.51 o 
  -2   8   2      163.02      160.58      6.36 o 
  -1   8   2        2.95        1.54      3.46 o 
   0   8   2       14.25       15.34      3.03 o 
   1   8   2        8.87        7.98      2.93 o 
   2   8   2        1.89       -0.23      2.59 o 
   3   8   2        1.85        6.20      2.82 o 
   4   8   2        2.15        7.12      2.83 o 
   5   8   2      115.22      117.79      5.47 o 
   6   8   2        7.91        9.28      3.01 o 
   7   8   2        9.76       18.75      4.82 o 
   8   8   2        4.42        8.23      3.93 o 
   9   8   2        1.60        6.38      4.96 o 
  10   8   2       20.51       18.45      5.17 o 
  11   8   2      109.64      126.39      5.72 o 
  12   8   2        6.57        4.99      3.39 o 
  13   8   2        0.17        1.10      2.85 o 
  -2   9   2       33.39       25.93      7.50 o 
  -1   9   2        4.83        1.07      4.45 o 
   0   9   2        9.86        4.71      4.71 o 
   1   9   2        1.90        0.58      4.43 o 
 -29   1   3       12.56       13.16      3.49 o 
 -28   1   3        8.94       15.74      3.42 o 
 -27   1   3       26.64       31.53      3.67 o 
 -26   1   3       10.17       11.86      3.13 o 
 -25   1   3        0.81        0.59      2.73 o 
 -24   1   3        0.69        2.38      2.67 o 
 -23   1   3       67.48       59.79      3.41 o 
 -22   1   3       65.49       67.79      3.20 o 
 -21   1   3       59.55       59.95      2.10 o 
 -20   1   3       29.62       27.78      1.72 o 
 -19   1   3      692.81      623.82      4.28 o 
 -18   1   3        0.26        5.05      1.37 o 
 -17   1   3     1967.08     1968.32      6.61 o 
 -16   1   3       27.76       29.38      1.37 o 
 -15   1   3       25.28       16.54      1.06 o 
 -14   1   3      983.35      943.78      9.78 o 
 -13   1   3      600.61      556.39      3.20 o 
 -12   1   3      738.65      845.39      4.94 o 
 -11   1   3       70.49       72.24      1.51 o 
 -10   1   3     2961.27     3071.06     12.16 o 
  -9   1   3      538.41      584.76      3.16 o 
  -8   1   3      596.38      555.04      5.23 o 
  -7   1   3      781.71      779.91      4.46 o 
  -6   1   3      459.91      447.37      2.21 o 
  -5   1   3     1270.34     1236.90      6.00 o 
  -4   1   3       24.36       10.89      0.94 o 
  -3   1   3     2260.40     2162.92      9.89 o 
  -2   1   3       53.07       44.22      1.31 o 
  -1   1   3      377.04      375.08      3.64 o 
   0   1   3     3046.66     3035.57     23.41 o 
   1   1   3     8719.96     8550.87    106.45 o 
   2   1   3    20904.42    20607.71    182.94 o 
   3   1   3     3225.20     3265.17     29.05 o 
   4   1   3      139.93      148.98      1.29 o 
   5   1   3        0.37        1.64      0.43 o 
   6   1   3     2791.16     2678.45     18.00 o 
   7   1   3      336.12      299.88      2.01 o 
   8   1   3     3011.22     3049.39     20.56 o 
   9   1   3       39.90       55.19      1.18 o 
  10   1   3      404.80      402.77      4.01 o 
  11   1   3      948.29      971.49     32.68 o 
  12   1   3       45.86       57.30      2.72 o 
  13   1   3       92.87       94.92      1.81 o 
  14   1   3      336.50      346.12      3.99 o 
  15   1   3        1.12        1.44      1.10 o 
  16   1   3        0.60       -0.77      1.15 o 
  17   1   3       31.05       26.05      1.48 o 
  18   1   3       23.38       25.31      1.53 o 
  19   1   3      181.07      169.61      2.72 o 
  20   1   3        7.18        7.69      1.56 o 
  21   1   3        8.69        6.89      1.84 o 
  22   1   3       11.41       12.42      2.29 o 
  23   1   3      212.47      222.99      5.80 o 
  24   1   3       98.01       93.10      4.57 o 
  25   1   3       20.41       15.44      3.23 o 
  26   1   3        0.40       -2.07      3.24 o 
  27   1   3       15.56       20.66      4.03 o 
  28   1   3      165.12      204.76      7.57 o 
 -29   2   3        6.37        8.88      3.50 o 
 -28   2   3       61.34       74.71      4.75 o 
 -27   2   3       21.32       14.75      3.33 o 
 -26   2   3       22.88       25.91      3.48 o 
 -25   2   3       13.94        9.45      2.94 o 
 -24   2   3       14.17       12.58      2.95 o 
 -23   2   3      102.45      105.97      4.19 o 
 -22   2   3       84.91       86.73      3.86 o 
 -21   2   3      539.64      543.47      7.99 o 
 -20   2   3        8.89        8.47      1.54 o 
 -19   2   3      173.63      175.88      4.17 o 
 -18   2   3     1516.50     1497.75     10.48 o 
 -17   2   3     1014.80      967.92     15.42 o 
 -16   2   3     1550.74     1543.97      7.90 o 
 -15   2   3      356.27      346.94      3.11 o 
 -14   2   3      194.08      194.20      2.39 o 
 -13   2   3     1591.52     1573.08      8.25 o 
 -12   2   3      626.32      641.51      4.57 o 
 -11   2   3     1628.00     1723.42     10.29 o 
 -10   2   3       68.96       83.84      1.46 o 
  -9   2   3     1576.39     1606.46      9.37 o 
  -8   2   3     1473.28     1575.85      7.43 o 
  -7   2   3      768.82      776.08      5.29 o 
  -6   2   3      355.31      376.22      2.40 o 
  -5   2   3      147.73      158.24      1.20 o 
  -4   2   3       35.07       38.97      1.14 o 
  -3   2   3      301.04      304.76      2.18 o 
  -2   2   3     1773.22     1809.90     12.63 o 
  -1   2   3     1224.66     1115.52      8.60 o 
   0   2   3      664.65      640.04      6.02 o 
   1   2   3     3449.63     3428.23     22.45 o 
   2   2   3     1159.65     1162.17      8.60 o 
   3   2   3      343.15      365.52      2.78 o 
   4   2   3       29.18       24.88      0.79 o 
   5   2   3        4.60        8.93      0.66 o 
   6   2   3      564.67      555.57      4.41 o 
   7   2   3      960.58     1094.56      6.98 o 
   8   2   3      132.61      147.16      1.83 o 
   9   2   3    11749.60    12233.21     92.68 o 
  10   2   3      884.20      941.09      9.14 o 
  11   2   3      251.15      265.77      2.26 o 
  12   2   3        9.87        4.97      1.00 o 
  13   2   3      397.68      408.79      4.04 o 
  14   2   3      134.74      134.00      2.18 o 
  15   2   3      160.87      168.94      2.58 o 
  16   2   3       60.67       59.87      1.90 o 
  17   2   3      264.08      269.03      3.57 o 
  18   2   3       70.99       66.11      2.13 o 
  19   2   3      451.68      441.05      6.29 o 
  20   2   3       22.43       17.68      1.86 o 
  21   2   3       98.41       90.84      3.93 o 
  22   2   3      127.68      112.99      4.60 o 
  23   2   3        0.00       -2.56      2.56 o 
  24   2   3      189.93      180.10      6.52 o 
  25   2   3        1.67       -2.28      3.28 o 
  26   2   3      116.99      108.87      6.04 o 
  27   2   3        0.95        2.80      3.74 o 
 -28   3   3       62.74       79.20      5.89 o 
 -27   3   3      137.02      159.34      5.91 o 
 -26   3   3        7.65        2.40      2.94 o 
 -25   3   3       14.56       13.83      3.20 o 
 -24   3   3       67.92       73.93      4.42 o 
 -23   3   3       37.78       31.86      3.31 o 
 -22   3   3       83.26       88.97      3.99 o 
 -21   3   3        0.07       -1.95      1.95 o 
 -20   3   3      348.35      345.20      4.43 o 
 -19   3   3      259.91      267.66      4.55 o 
 -18   3   3        5.19        2.01      1.42 o 
 -17   3   3     1415.89     1446.14     11.04 o 
 -16   3   3     1030.56     1045.87      6.40 o 
 -15   3   3     2521.66     2417.11     12.47 o 
 -14   3   3      752.41      727.45      4.98 o 
 -13   3   3      720.65      682.48      4.79 o 
 -12   3   3       20.73       16.04      1.27 o 
 -11   3   3      169.60      170.86      2.27 o 
 -10   3   3       32.30       29.17      1.19 o 
  -9   3   3        1.85        1.27      0.86 o 
  -8   3   3      597.82      586.89      3.76 o 
  -7   3   3     1502.48     1657.59     11.51 o 
  -6   3   3     1160.61     1208.06      9.21 o 
  -5   3   3      495.92      633.16      4.44 o 
  -4   3   3     1518.71     1608.76     11.89 o 
  -3   3   3      326.08      312.46      2.86 o 
  -2   3   3      206.99      212.40      2.23 o 
  -1   3   3      231.22      249.44      2.43 o 
   0   3   3      916.86      942.12     10.85 o 
   1   3   3       71.51       73.23      1.35 o 
   2   3   3      994.07     1046.21      8.34 o 
   3   3   3       52.55       57.01      1.35 o 
   4   3   3      462.29      489.05      3.06 o 
   5   3   3     1042.90     1108.51      6.87 o 
   6   3   3     1263.76     1334.37      8.44 o 
   7   3   3      816.16      907.76      5.56 o 
   8   3   3        0.08        1.56      0.64 o 
   9   3   3       81.93       71.34      1.34 o 
  10   3   3      519.49      505.83      3.88 o 
  11   3   3       65.97       77.28      1.72 o 
  12   3   3      355.09      372.64      2.84 o 
  13   3   3      282.65      296.91      2.75 o 
  14   3   3        4.11       -0.19      1.16 o 
  15   3   3        0.57       -0.33      1.16 o 
  16   3   3       25.64       23.99      1.45 o 
  17   3   3       16.64       11.63      1.37 o 
  18   3   3       64.73       59.17      2.55 o 
  19   3   3        3.81        5.02      1.89 o 
  20   3   3      125.17      118.43      3.66 o 
  21   3   3        6.50        1.79      2.61 o 
  22   3   3        0.16        0.25      2.97 o 
  23   3   3       31.38       35.67      4.09 o 
  24   3   3       11.40       11.99      3.67 o 
  25   3   3        5.19        7.29      3.60 o 
  26   3   3        5.67        3.87      3.73 o 
 -27   4   3        5.61        7.70      7.09 o 
 -26   4   3       45.43       51.38      5.09 o 
 -25   4   3       13.04       14.35      4.10 o 
 -24   4   3       95.13       98.28      6.17 o 
 -23   4   3       29.35       34.32      4.17 o 
 -22   4   3       71.03       74.94      4.28 o 
 -21   4   3       15.72       12.01      2.83 o 
 -20   4   3       42.92       44.10      3.10 o 
 -19   4   3        5.26        4.22      2.29 o 
 -18   4   3      264.04      245.87      3.92 o 
 -17   4   3      106.07       98.02      2.73 o 
 -16   4   3     1020.25      964.55      8.42 o 
 -15   4   3       67.29       45.06      1.86 o 
 -14   4   3       16.45       11.18      1.46 o 
 -13   4   3        1.08        1.13      1.19 o 
 -12   4   3      170.76      171.88      2.35 o 
 -11   4   3       84.18       95.82      1.88 o 
 -10   4   3      297.62      311.48      3.38 o 
  -9   4   3       14.49       20.49      1.15 o 
  -8   4   3        1.52        1.20      0.92 o 
  -7   4   3      161.42      183.42      2.49 o 
  -6   4   3      152.63      157.90      1.84 o 
  -5   4   3      156.89      154.99      1.75 o 
  -4   4   3       27.80       28.91      1.05 o 
  -3   4   3      279.99      329.42      3.14 o 
  -2   4   3      112.24      119.45      1.81 o 
  -1   4   3       38.88       60.54      1.66 o 
   0   4   3      227.68      232.66      3.26 o 
   1   4   3       40.10       47.28      1.50 o 
   2   4   3      255.61      258.30      2.27 o 
   3   4   3      284.70      285.75      2.56 o 
   4   4   3       57.76       42.83      1.50 o 
   5   4   3      292.46      307.56      2.93 o 
   6   4   3       12.42       10.40      1.00 o 
   7   4   3      586.13      614.76      5.75 o 
   8   4   3       43.77       35.84      1.11 o 
   9   4   3      379.03      383.90      2.92 o 
  10   4   3      282.66      292.61      2.10 o 
  11   4   3       95.35      111.84      1.79 o 
  12   4   3      309.22      336.77      2.50 o 
  13   4   3       79.02       77.84      1.91 o 
  14   4   3        0.05       -0.05      1.15 o 
  15   4   3        3.82        4.23      1.29 o 
  16   4   3       27.33       15.55      1.78 o 
  17   4   3      234.17      242.25      5.05 o 
  18   4   3        3.59        1.94      1.99 o 
  19   4   3       67.25       56.53      3.28 o 
  20   4   3       21.02       11.60      3.60 o 
  21   4   3        4.18       -1.71      2.78 o 
  22   4   3       37.42       33.53      3.63 o 
  23   4   3       48.10       49.55      4.05 o 
  24   4   3        1.42        1.55      3.33 o 
  25   4   3       31.36       33.49      4.49 o 
 -25   5   3       29.01       36.03      6.04 o 
 -24   5   3        3.20        7.19      5.03 o 
 -23   5   3       49.03       36.66      4.44 o 
 -22   5   3       13.36        8.13      3.71 o 
 -21   5   3       93.56       89.97      5.68 o 
 -20   5   3       41.18       44.37      4.05 o 
 -19   5   3       36.30       35.70      3.68 o 
 -18   5   3       14.35       10.00      2.68 o 
 -17   5   3      139.62      133.85      3.73 o 
 -16   5   3      147.57      154.47      3.75 o 
 -15   5   3       26.44       27.68      2.25 o 
 -14   5   3      143.79      139.54      2.63 o 
 -13   5   3      228.75      223.59      2.71 o 
 -12   5   3       10.77        7.31      1.32 o 
 -11   5   3       22.19       19.90      1.41 o 
 -10   5   3        0.74        2.77      1.22 o 
  -9   5   3        4.99        7.08      1.29 o 
  -8   5   3      454.47      495.11      4.15 o 
  -7   5   3      193.20      181.99      2.51 o 
  -6   5   3      425.68      404.14      3.01 o 
  -5   5   3     1022.95     1036.66      7.82 o 
  -4   5   3      135.42      138.56      1.78 o 
  -3   5   3       44.90       30.70      2.18 o 
  -2   5   3        4.82        7.32      0.97 o 
  -1   5   3      132.32      142.84      2.34 o 
   0   5   3       90.98       86.48      2.13 o 
   1   5   3      254.06      254.06      2.89 o 
   2   5   3      593.96      583.12      5.88 o 
   3   5   3        7.61       10.76      1.37 o 
   4   5   3        8.19        5.88      1.34 o 
   5   5   3      300.96      288.02      3.17 o 
   6   5   3       53.19       43.14      1.83 o 
   7   5   3      170.07      159.52      2.25 o 
   8   5   3       72.64       59.39      2.74 o 
   9   5   3       84.46       87.32      2.55 o 
  10   5   3      295.84      275.30      3.26 o 
  11   5   3        5.64        6.49      1.47 o 
  12   5   3       44.89       28.26      1.98 o 
  13   5   3      204.47      209.93      3.73 o 
  14   5   3      129.52      130.52      3.57 o 
  15   5   3       75.05       69.08      3.59 o 
  16   5   3        3.25        1.51      2.08 o 
  17   5   3        1.23        0.44      2.12 o 
  18   5   3        4.36        7.43      2.57 o 
  19   5   3        3.72        5.67      2.59 o 
  20   5   3        0.08       -2.46      2.46 o 
  21   5   3       13.19        7.89      2.89 o 
  22   5   3        0.12        0.15      3.14 o 
  23   5   3        5.87        9.25      3.41 o 
 -22   6   3        0.23        0.96      4.87 o 
 -21   6   3      108.20      103.44      6.66 o 
 -20   6   3       37.14       36.40      5.01 o 
 -19   6   3      208.05      226.11      6.66 o 
 -18   6   3      259.52      281.58      6.93 o 
 -17   6   3      109.03      115.26      5.32 o 
 -16   6   3       13.37       10.99      3.13 o 
 -15   6   3       74.27       76.22      4.53 o 
 -14   6   3        6.12        7.78      2.36 o 
 -13   6   3       19.42       13.56      2.23 o 
 -12   6   3        0.61       -1.88      1.88 o 
 -11   6   3        2.46        0.24      1.81 o 
 -10   6   3       25.95       24.59      1.94 o 
  -9   6   3        1.56        1.33      1.51 o 
  -8   6   3       43.41       38.61      1.89 o 
  -7   6   3      117.44      115.10      2.73 o 
  -6   6   3       31.91       33.62      1.89 o 
  -5   6   3       40.91       39.83      2.10 o 
  -4   6   3       65.10       63.96      2.55 o 
  -3   6   3      620.10      612.04      8.01 o 
  -2   6   3      166.42      174.43      3.32 o 
  -1   6   3      427.12      421.24      5.04 o 
   0   6   3      539.50      523.93      4.60 o 
   1   6   3      273.67      265.31      3.42 o 
   2   6   3       42.07       33.34      2.06 o 
   3   6   3        2.67       -1.51      1.51 o 
   4   6   3      117.27      108.75      2.83 o 
   5   6   3       52.81       49.78      2.13 o 
   6   6   3      465.59      462.29      5.53 o 
   7   6   3       46.35       48.74      2.29 o 
   8   6   3      108.87      108.13      3.27 o 
   9   6   3        0.17       -1.50      1.69 o 
  10   6   3       89.81       98.95      3.15 o 
  11   6   3       45.79       44.98      2.23 o 
  12   6   3       76.95       71.73      2.72 o 
  13   6   3        9.46        8.88      2.09 o 
  14   6   3       40.72       35.15      2.55 o 
  15   6   3       41.15       30.80      2.56 o 
  16   6   3       25.40       20.04      2.84 o 
  17   6   3       26.55       25.14      3.06 o 
  18   6   3       21.10       13.92      2.94 o 
  19   6   3        6.40        1.77      2.75 o 
  20   6   3       56.59       64.74      5.19 o 
  21   6   3       48.40       51.09      5.18 o 
 -19   7   3       73.57       89.98     11.01 o 
 -18   7   3       20.10       30.10      4.05 o 
 -17   7   3       63.15       69.57      4.76 o 
 -16   7   3       13.39       11.01      4.02 o 
 -15   7   3        1.88       -0.61      3.13 o 
 -14   7   3       16.19       11.70      3.29 o 
 -13   7   3       24.04       30.05      3.20 o 
 -12   7   3       40.76       36.03      2.91 o 
 -11   7   3        0.23        1.42      2.20 o 
 -10   7   3       34.50       24.24      2.57 o 
  -9   7   3       24.02       17.05      2.42 o 
  -8   7   3       31.24       30.16      2.62 o 
  -7   7   3       15.53       12.44      2.27 o 
  -6   7   3       82.81       80.20      3.56 o 
  -5   7   3       85.06       80.43      3.19 o 
  -4   7   3       65.74       60.12      2.78 o 
  -3   7   3      108.38      115.36      3.48 o 
  -2   7   3       63.57       62.66      2.91 o 
  -1   7   3      895.20      919.41     13.29 o 
   0   7   3       51.27       44.78      2.58 o 
   1   7   3      428.44      440.95      7.25 o 
   2   7   3       12.75       12.81      2.11 o 
   3   7   3        1.43        0.04      1.94 o 
   4   7   3      137.84      138.54      3.96 o 
   5   7   3       24.74       20.31      2.19 o 
   6   7   3        0.66       -0.30      1.87 o 
   7   7   3       37.17       32.79      2.53 o 
   8   7   3       43.13       45.80      3.13 o 
   9   7   3       99.35      104.54      5.33 o 
  10   7   3        8.01       10.32      2.36 o 
  11   7   3        1.06        1.17      2.08 o 
  12   7   3       62.95       66.14      3.38 o 
  13   7   3       19.22       16.96      2.63 o 
  14   7   3        1.06        2.56      2.66 o 
  15   7   3        9.30        6.42      2.93 o 
  16   7   3       70.52       78.94      6.23 o 
  17   7   3       19.21       30.20      5.43 o 
 -14   8   3       79.11       92.25     10.94 o 
 -13   8   3       28.21       31.43      3.55 o 
 -12   8   3       36.40       34.20      3.50 o 
 -11   8   3        0.16       -0.22      2.66 o 
 -10   8   3        3.14        3.96      3.75 o 
  -9   8   3        5.95        2.77      3.71 o 
  -8   8   3        2.52       -0.21      3.63 o 
  -7   8   3       71.34       62.56      5.03 o 
  -6   8   3       13.12       17.28      5.19 o 
  -5   8   3      115.01      143.00      6.37 o 
  -4   8   3        5.06        6.24      3.52 o 
  -3   8   3       19.25       23.75      4.06 o 
  -2   8   3       27.92       20.38      3.94 o 
  -1   8   3        6.26        9.37      3.21 o 
   0   8   3        0.22       -2.66      2.66 o 
   1   8   3        0.37        1.09      2.67 o 
   2   8   3        8.61        5.96      2.82 o 
   3   8   3       36.08       30.99      3.39 o 
   4   8   3       31.63       32.65      4.96 o 
   5   8   3       59.98       53.78      5.50 o 
   6   8   3       19.87       25.34      3.96 o 
   7   8   3       52.91       61.29      6.23 o 
   8   8   3        2.36        5.34      5.00 o 
   9   8   3        0.00       -0.88      4.70 o 
  10   8   3       10.64       19.61      4.13 o 
  11   8   3        2.46       -0.06      2.95 o 
  12   8   3        5.75        1.78      3.06 o 
 -30   0   4       13.92       18.57      7.02 o 
 -29   0   4       18.81       30.81      5.42 o 
 -28   0   4      227.14      264.62      9.80 o 
 -27   0   4      142.41      154.70     10.94 o 
 -26   0   4        6.51        3.74      4.09 o 
 -25   0   4       17.48       19.62      4.43 o 
 -24   0   4        1.24        0.91      3.55 o 
 -23   0   4      145.62      122.24      6.84 o 
 -22   0   4        0.09       -0.34      2.71 o 
 -21   0   4       38.37       42.63      2.89 o 
 -20   0   4     2008.40     1956.14     13.28 o 
 -19   0   4        7.48        3.62      1.93 o 
 -18   0   4     2241.98     2190.54     12.77 o 
 -17   0   4      929.35      919.72      6.59 o 
 -16   0   4      573.06      522.44      6.03 o 
 -15   0   4      326.57      326.32      4.31 o 
 -14   0   4       74.16       58.74      2.66 o 
 -13   0   4     1871.24     1914.17     15.06 o 
 -12   0   4       81.80       85.07      5.80 o 
 -11   0   4     8034.03     8325.90     45.90 o 
 -10   0   4     2805.24     2907.00     21.24 o 
  -9   0   4     7899.02     7979.85     38.39 o 
  -8   0   4     2378.40     2693.70     15.19 o 
  -7   0   4      527.05      485.60      2.75 o 
  -6   0   4      669.19      710.12      5.65 o 
  -5   0   4     3775.16     3606.34     25.64 o 
  -4   0   4     1326.49     1308.58      9.22 o 
  -3   0   4     5483.30     5605.27     41.00 o 
  -2   0   4      598.50      533.01      3.53 o 
  -1   0   4    19988.18    19391.88    193.16 o 
   0   0   4     7743.03     7638.89    101.15 o 
   2   0   4    35065.27    33687.02    520.90 o 
   3   0   4     1015.41     1037.27     11.50 o 
   4   0   4      939.04      940.91     10.95 o 
   5   0   4       92.70      104.65      1.73 o 
   6   0   4       86.60       77.71      1.34 o 
   7   0   4       31.53       37.15      1.29 o 
   8   0   4      776.74      780.39      9.32 o 
   9   0   4      119.83      138.23      2.48 o 
  10   0   4        5.78        8.61      1.14 o 
  11   0   4      183.54      203.09      2.71 o 
  12   0   4     1171.17     1298.11     14.50 o 
  13   0   4     1238.15     1256.75     14.91 o 
  14   0   4       15.96       23.91      1.79 o 
  15   0   4      943.04      963.09     10.44 o 
  16   0   4       96.43       94.28      3.05 o 
  17   0   4      213.10      230.64      5.56 o 
  18   0   4       56.08       46.25      2.41 o 
  19   0   4       16.04       12.98      2.00 o 
  20   0   4      694.13      685.92     14.65 o 
  21   0   4       90.53      125.98      4.70 o 
  22   0   4      617.47      585.42     20.32 o 
  23   0   4        0.52        4.86      3.81 o 
  24   0   4       30.50       32.17      4.73 o 
  25   0   4       39.77       38.66      5.18 o 
  26   0   4       43.09       39.97      7.77 o 
  27   0   4       16.52       17.75      6.88 o 
  28   0   4       25.10       36.18      8.05 o 
 -29   1   4       24.34       23.12      3.77 o 
 -28   1   4        7.58       10.43      3.33 o 
 -27   1   4        1.42       -0.16      2.88 o 
 -26   1   4        1.94        1.25      2.80 o 
 -25   1   4       61.31       49.71      3.74 o 
 -24   1   4       71.18       82.18      3.88 o 
 -23   1   4      207.62      201.95      4.82 o 
 -22   1   4      374.76      348.58      5.66 o 
 -21   1   4        5.87        6.17      1.59 o 
 -20   1   4       60.85       71.95      2.39 o 
 -19   1   4       47.75       48.31      1.93 o 
 -18   1   4     1044.29     1010.37      5.56 o 
 -17   1   4      816.44      771.10      4.76 o 
 -16   1   4        0.44        1.21      1.19 o 
 -15   1   4        7.08        3.93      1.13 o 
 -14   1   4      185.34      189.91      2.34 o 
 -13   1   4       22.53       12.08      1.08 o 
 -12   1   4      232.76      263.82      2.27 o 
 -11   1   4      416.76      447.81      3.16 o 
 -10   1   4     1427.94     1548.87      7.31 o 
  -9   1   4     3771.65     4048.42     18.36 o 
  -8   1   4       98.53       89.40      1.22 o 
  -7   1   4       77.47       61.81      0.99 o 
  -6   1   4      309.89      329.56      1.46 o 
  -5   1   4     1016.88     1123.51      6.22 o 
  -4   1   4     1277.76     1185.89      5.55 o 
  -3   1   4      159.77      159.91      1.84 o 
  -2   1   4      798.30      804.56      5.42 o 
  -1   1   4     1376.88     1363.33     14.02 o 
   0   1   4     2792.63     2832.43     24.26 o 
   1   1   4     4908.61     4850.98     44.46 o 
   2   1   4        0.54        5.50      0.60 o 
   3   1   4     2105.55     2057.94     14.25 o 
   4   1   4        0.94        2.53      0.51 o 
   5   1   4      469.77      479.18      3.53 o 
   6   1   4       40.49       29.00      1.25 o 
   7   1   4      237.80      268.37      2.68 o 
   8   1   4      739.38      662.01      3.90 o 
   9   1   4      102.99      105.76      1.39 o 
  10   1   4       52.78       61.64      1.32 o 
  11   1   4        2.47        3.19      0.85 o 
  12   1   4        2.85        1.40      0.93 o 
  13   1   4      986.70     1044.07      8.90 o 
  14   1   4       63.47       61.55      1.77 o 
  15   1   4       11.51        9.92      1.13 o 
  16   1   4      647.42      687.19      8.20 o 
  17   1   4      108.37      105.07      2.26 o 
  18   1   4       46.80       47.02      1.75 o 
  19   1   4        3.99        7.39      1.44 o 
  20   1   4       11.44       10.11      1.70 o 
  21   1   4      105.43      108.20      3.63 o 
  22   1   4       33.68       30.90      2.82 o 
  23   1   4       64.61       73.54      4.19 o 
  24   1   4       57.67       54.19      4.49 o 
  25   1   4       74.02       78.21      5.51 o 
  26   1   4        1.43       -2.29      3.18 o 
  27   1   4       43.85       56.13      6.18 o 
 -29   2   4        0.21       -1.02      3.92 o 
 -28   2   4      156.12      157.56      6.10 o 
 -27   2   4       16.89       25.20      3.55 o 
 -26   2   4       50.02       55.34      3.99 o 
 -25   2   4        0.23        3.20      2.82 o 
 -24   2   4       11.96       11.27      2.47 o 
 -23   2   4       31.16       28.62      2.78 o 
 -22   2   4        3.83        0.81      2.16 o 
 -21   2   4      106.39      102.89      3.91 o 
 -20   2   4      459.58      442.09      4.19 o 
 -19   2   4        0.12        0.09      1.38 o 
 -18   2   4       84.58       80.68      2.37 o 
 -17   2   4       45.70       39.64      1.79 o 
 -16   2   4       79.69       74.56      2.16 o 
 -15   2   4      253.12      237.29      2.78 o 
 -14   2   4       93.25       73.84      1.85 o 
 -13   2   4       56.45       49.04      1.57 o 
 -12   2   4     1107.14     1021.11      5.42 o 
 -11   2   4       28.32       24.85      1.04 o 
 -10   2   4      154.82      140.18      1.60 o 
  -9   2   4      384.25      387.35      2.60 o 
  -8   2   4       18.38       18.20      0.90 o 
  -7   2   4      189.44      162.04      1.50 o 
  -6   2   4        0.00       -0.20      0.65 o 
  -5   2   4        1.31       -0.25      0.60 o 
  -4   2   4     1134.56     1156.28     13.06 o 
  -3   2   4      875.40      884.55      6.27 o 
  -2   2   4     1853.21     1893.67     24.39 o 
  -1   2   4        1.95        2.37      0.68 o 
   0   2   4       66.36       78.73      5.96 o 
   1   2   4       56.20       40.85      2.42 o 
   2   2   4        3.61        7.22      0.93 o 
   3   2   4     1044.30     1143.46     27.60 o 
   4   2   4      309.13      290.15      7.95 o 
   5   2   4     1601.55     1696.02      9.39 o 
   6   2   4     2229.10     2308.85     15.64 o 
   7   2   4      943.82     1059.13      8.30 o 
   8   2   4       56.19       55.47      2.12 o 
   9   2   4      470.68      472.56      4.59 o 
  10   2   4       20.69       17.40      0.85 o 
  11   2   4     1476.03     1531.29     10.67 o 
  12   2   4      102.68      115.24      1.78 o 
  13   2   4       84.52       82.75      1.82 o 
  14   2   4      212.17      231.04      2.55 o 
  15   2   4      757.23      724.63      7.59 o 
  16   2   4       32.34       29.64      1.49 o 
  17   2   4      183.20      204.46      2.70 o 
  18   2   4      182.69      165.90      2.60 o 
  19   2   4        5.84        4.26      1.70 o 
  20   2   4       58.76       55.13      2.51 o 
  21   2   4        0.01       -1.22      2.46 o 
  22   2   4        0.50       -0.10      2.57 o 
  23   2   4       69.79       73.17      4.84 o 
  24   2   4       17.81       15.20      3.61 o 
  25   2   4       12.87       11.46      3.65 o 
  26   2   4       32.98       30.81      4.38 o 
  27   2   4       14.99       23.72      4.23 o 
 -28   3   4        1.28       -0.06      3.91 o 
 -27   3   4       15.61       17.16      4.28 o 
 -26   3   4       69.75       79.56      5.54 o 
 -25   3   4        0.24       -1.23      2.79 o 
 -24   3   4        3.97        1.25      2.71 o 
 -23   3   4       11.22       13.71      3.00 o 
 -22   3   4       48.27       49.47      3.54 o 
 -21   3   4       82.31       73.33      3.27 o 
 -20   3   4       89.81       90.13      3.00 o 
 -19   3   4        2.63        0.84      1.66 o 
 -18   3   4        0.00       -1.36      1.36 o 
 -17   3   4       63.36       68.71      2.14 o 
 -16   3   4      690.09      651.66      6.03 o 
 -15   3   4      214.86      226.12      2.75 o 
 -14   3   4       67.69       64.02      2.00 o 
 -13   3   4       20.08       14.74      1.32 o 
 -12   3   4      258.94      260.42      2.67 o 
 -11   3   4     1966.14     1934.04     12.97 o 
 -10   3   4      385.54      392.88      2.55 o 
  -9   3   4      782.10      753.65      5.74 o 
  -8   3   4      242.67      223.85      2.39 o 
  -7   3   4      239.21      275.70      2.47 o 
  -6   3   4       69.62       90.01      1.72 o 
  -5   3   4      598.41      611.15      5.28 o 
  -4   3   4     2166.14     2297.33     25.56 o 
  -3   3   4      340.20      342.33      3.86 o 
  -2   3   4      318.29      306.90      2.31 o 
  -1   3   4      171.70      217.90      2.40 o 
   0   3   4     1437.39     1497.69     11.26 o 
   1   3   4      276.28      270.02      3.76 o 
   2   3   4       27.78       26.13      0.92 o 
   3   3   4      326.78      337.87      2.22 o 
   4   3   4       10.11        7.92      0.84 o 
   5   3   4      276.49      297.09      3.44 o 
   6   3   4      758.09      747.66      6.78 o 
   7   3   4      511.01      543.43      3.76 o 
   8   3   4        0.06        0.84      0.90 o 
   9   3   4      589.51      614.21      4.73 o 
  10   3   4       24.00       25.21      1.13 o 
  11   3   4      352.59      374.30      2.83 o 
  12   3   4        5.91        4.79      0.99 o 
  13   3   4        7.73        5.31      1.07 o 
  14   3   4        7.06        5.44      1.14 o 
  15   3   4       34.04       34.86      1.41 o 
  16   3   4       10.90        8.76      1.21 o 
  17   3   4       64.05       52.67      2.01 o 
  18   3   4        4.15        2.15      1.71 o 
  19   3   4       13.57       11.10      2.11 o 
  20   3   4      135.30      125.55      4.37 o 
  21   3   4       19.20       16.56      2.96 o 
  22   3   4       86.41       87.68      5.05 o 
  23   3   4        0.83       -1.11      2.86 o 
  24   3   4        1.60       -2.92      2.92 o 
  25   3   4        6.56        4.42      3.17 o 
  26   3   4        2.83        3.52      3.63 o 
 -26   4   4        0.90        0.70      3.87 o 
 -25   4   4       53.91       53.27      5.08 o 
 -24   4   4      108.82      115.04      6.36 o 
 -23   4   4        0.11        1.52      3.39 o 
 -22   4   4        7.76       17.31      3.77 o 
 -21   4   4       62.54       62.15      6.35 o 
 -20   4   4       84.72       82.48      4.47 o 
 -19   4   4      705.28      698.05      7.42 o 
 -18   4   4      421.58      451.70      5.30 o 
 -17   4   4      417.90      408.80      5.01 o 
 -16   4   4       50.04       58.64      2.13 o 
 -15   4   4      938.55      880.04      6.85 o 
 -14   4   4       48.85       56.28      2.11 o 
 -13   4   4      123.25      105.53      2.17 o 
 -12   4   4      617.93      624.84      6.17 o 
 -11   4   4      445.44      438.78      4.87 o 
 -10   4   4        1.25        2.82      1.09 o 
  -9   4   4      262.16      278.49      2.71 o 
  -8   4   4        7.24        5.04      0.82 o 
  -7   4   4      352.72      369.90      3.49 o 
  -6   4   4       85.01       81.41      1.98 o 
  -5   4   4      786.82      816.82      6.32 o 
  -4   4   4      315.44      370.07      3.75 o 
  -3   4   4       81.47       73.59      1.98 o 
  -2   4   4        6.50        2.17      0.93 o 
  -1   4   4        8.04        9.39      1.02 o 
   0   4   4      281.75      285.23      3.24 o 
   1   4   4       56.99       63.23      1.55 o 
   2   4   4      116.33      105.83      1.89 o 
   3   4   4       92.85      102.57      1.95 o 
   4   4   4      352.46      380.59      3.08 o 
   5   4   4      468.87      458.01      3.26 o 
   6   4   4       27.92       31.67      1.40 o 
   7   4   4      298.28      316.59      3.89 o 
   8   4   4      214.81      224.17      2.87 o 
   9   4   4       25.79       26.80      1.40 o 
  10   4   4     2259.95     2309.84     21.23 o 
  11   4   4       18.05       20.75      1.54 o 
  12   4   4      532.04      525.51      3.92 o 
  13   4   4      257.10      229.15      3.44 o 
  14   4   4       59.10       53.19      1.92 o 
  15   4   4      406.21      379.50      8.08 o 
  16   4   4       20.68       13.52      2.35 o 
  17   4   4      113.78      109.85      4.06 o 
  18   4   4       17.20       17.96      2.62 o 
  19   4   4      132.82      124.13      4.44 o 
  20   4   4       35.87       36.84      3.54 o 
  21   4   4       31.09       33.87      3.52 o 
  22   4   4       53.78       42.97      4.36 o 
  23   4   4       33.91       26.41      3.56 o 
  24   4   4        1.55       -1.32      3.47 o 
  25   4   4        8.86       13.86      4.84 o 
 -24   5   4        0.09        0.59      3.84 o 
 -23   5   4       86.64      100.89      6.21 o 
 -22   5   4       17.01       12.69      3.94 o 
 -21   5   4       15.40       17.16      3.88 o 
 -20   5   4      272.58      272.48      7.21 o 
 -19   5   4      157.75      142.18      5.51 o 
 -18   5   4       17.00       15.97      3.30 o 
 -17   5   4      378.27      418.59      5.93 o 
 -16   5   4       87.98       74.57      3.56 o 
 -15   5   4       29.28       19.77      2.47 o 
 -14   5   4      426.96      403.28      5.03 o 
 -13   5   4        0.99        0.79      1.66 o 
 -12   5   4      181.02      159.48      2.82 o 
 -11   5   4      176.60      183.17      2.74 o 
 -10   5   4       14.66       18.50      1.28 o 
  -9   5   4      174.86      160.58      2.13 o 
  -8   5   4        5.91        5.62      0.95 o 
  -7   5   4       46.40       50.32      2.22 o 
  -6   5   4      482.44      482.36      4.03 o 
  -5   5   4       12.95       12.26      1.48 o 
  -4   5   4       57.71       60.31      2.16 o 
  -3   5   4       34.22       25.13      1.36 o 
  -2   5   4        6.59        8.49      1.18 o 
  -1   5   4       51.86       43.16      1.65 o 
   0   5   4      198.90      212.38      3.08 o 
   1   5   4     1045.03     1038.32     12.99 o 
   2   5   4        7.28        4.78      1.41 o 
   3   5   4     1223.65     1235.81     10.56 o 
   4   5   4       84.89       85.73      2.36 o 
   5   5   4      424.68      406.29      4.42 o 
   6   5   4      237.90      228.79      2.93 o 
   7   5   4        1.64        0.41      1.43 o 
   8   5   4      399.10      377.24      5.51 o 
   9   5   4       43.77       37.72      1.87 o 
  10   5   4       10.06        9.15      1.50 o 
  11   5   4      121.04      113.99      2.61 o 
  12   5   4      125.59      109.26      3.18 o 
  13   5   4       30.39       21.66      2.34 o 
  14   5   4       64.23       62.88      3.16 o 
  15   5   4        4.20        0.86      2.06 o 
  16   5   4       16.84       15.40      2.35 o 
  17   5   4       26.60       23.10      2.55 o 
  18   5   4      112.58       95.32      4.38 o 
  19   5   4        0.13       -2.39      2.50 o 
  20   5   4        2.59       -2.59      2.59 o 
  21   5   4        3.23       -0.14      2.72 o 
  22   5   4        1.11        1.99      3.23 o 
  23   5   4       84.59       94.03     10.31 o 
 -22   6   4       95.61      110.22      7.11 o 
 -21   6   4      372.20      411.48     10.06 o 
 -20   6   4        3.47        2.43      3.42 o 
 -19   6   4       73.53       95.36      5.23 o 
 -18   6   4       43.59       38.88      3.95 o 
 -17   6   4       30.45       34.37      3.76 o 
 -16   6   4       65.20       64.63      4.19 o 
 -15   6   4        1.51       -1.35      2.51 o 
 -14   6   4      208.04      206.44      4.71 o 
 -13   6   4       39.44       42.83      2.89 o 
 -12   6   4        8.96        7.89      2.16 o 
 -11   6   4      124.13      113.22      3.45 o 
 -10   6   4        2.25        1.17      1.90 o 
  -9   6   4       30.57       24.67      2.04 o 
  -8   6   4       40.84       34.63      1.89 o 
  -7   6   4      130.17      127.50      2.95 o 
  -6   6   4      159.83      152.58      3.09 o 
  -5   6   4       94.24       96.66      2.87 o 
  -4   6   4       35.34       24.00      1.90 o 
  -3   6   4       32.61       26.12      1.93 o 
  -2   6   4      261.76      254.74      3.66 o 
  -1   6   4     1441.93     1454.50     20.77 o 
   0   6   4       97.44       94.64      2.81 o 
   1   6   4      476.69      497.51      7.28 o 
   2   6   4        0.14       -1.48      1.48 o 
   3   6   4       68.12       53.32      2.20 o 
   4   6   4      100.35       93.08      2.91 o 
   5   6   4      470.40      461.12      6.06 o 
   6   6   4      130.32      140.91      3.41 o 
   7   6   4       10.49        5.45      1.81 o 
   8   6   4        1.43       -0.45      1.68 o 
   9   6   4       29.04       33.27      2.15 o 
  10   6   4        6.44        6.89      1.93 o 
  11   6   4        0.57        0.81      1.75 o 
  12   6   4        5.90        3.67      1.84 o 
  13   6   4       28.66       31.85      2.49 o 
  14   6   4        0.47        0.48      2.16 o 
  15   6   4       39.70       37.50      2.86 o 
  16   6   4        2.26       -0.72      2.58 o 
  17   6   4       18.81       19.83      3.73 o 
  18   6   4       96.26      104.82      4.81 o 
  19   6   4       21.31       29.81      3.80 o 
  20   6   4       14.07       11.55      3.50 o 
 -18   7   4       28.22       25.80      5.06 o 
 -17   7   4       15.70       13.00      3.72 o 
 -16   7   4        4.10        2.13      4.31 o 
 -15   7   4       11.07        5.99      3.35 o 
 -14   7   4      128.66      126.25      5.24 o 
 -13   7   4       55.96       40.12      3.08 o 
 -12   7   4       17.25       27.50      2.82 o 
 -11   7   4        1.76        0.16      2.13 o 
 -10   7   4       77.07       61.07      4.22 o 
  -9   7   4       10.27        6.78      2.28 o 
  -8   7   4        0.74       -1.94      2.05 o 
  -7   7   4        1.93       -1.12      2.05 o 
  -6   7   4       38.75       34.94      2.43 o 
  -5   7   4       23.05       17.07      2.14 o 
  -4   7   4        0.59       -1.85      1.85 o 
  -3   7   4      194.71      201.23      3.89 o 
  -2   7   4        0.23       -0.36      2.11 o 
  -1   7   4       55.87       58.26      2.96 o 
   0   7   4      262.66      267.74      4.42 o 
   1   7   4      113.16      116.45      3.48 o 
   2   7   4       48.12       44.94      2.55 o 
   3   7   4       78.25       80.37      3.29 o 
   4   7   4        0.59        0.36      1.88 o 
   5   7   4        1.89        0.92      1.89 o 
   6   7   4       35.27       39.43      2.64 o 
   7   7   4        3.25        3.73      2.14 o 
   8   7   4        0.11        0.81      2.49 o 
   9   7   4       11.36       11.42      2.34 o 
  10   7   4       37.24       46.33      3.83 o 
  11   7   4       11.27       11.22      2.42 o 
  12   7   4       23.57       27.18      2.77 o 
  13   7   4        1.14       -2.40      2.40 o 
  14   7   4       23.36       23.27      3.12 o 
  15   7   4        0.28       -2.92      3.26 o 
  16   7   4        2.20        5.24      3.67 o 
 -13   8   4        1.12        6.69      3.73 o 
 -12   8   4       43.18       46.13      4.35 o 
 -11   8   4        2.75        2.35      3.36 o 
 -10   8   4        0.05       -1.26      3.83 o 
  -9   8   4        0.76       -0.27      3.60 o 
  -8   8   4        4.58        5.87      3.91 o 
  -7   8   4        4.87        5.81      3.73 o 
  -6   8   4        5.30        2.35      3.72 o 
  -5   8   4        7.63        5.76      3.71 o 
  -4   8   4      177.86      184.97      6.75 o 
  -3   8   4       10.96        9.97      3.65 o 
  -2   8   4        4.61        2.94      3.57 o 
  -1   8   4        0.55        3.21      2.62 o 
   0   8   4        0.11        0.73      2.41 o 
   1   8   4       12.53       16.63      2.73 o 
   2   8   4        3.97        6.90      2.53 o 
   3   8   4        0.97        4.66      2.50 o 
   4   8   4       14.42       18.22      2.79 o 
   5   8   4       48.42       58.72      5.98 o 
   6   8   4       33.85       42.59      4.31 o 
   7   8   4       21.02       21.25      3.87 o 
   8   8   4       30.22       38.40      4.37 o 
   9   8   4        1.20       -3.00      3.46 o 
  10   8   4        4.69       11.40      3.82 o 
  11   8   4       74.70       68.13      5.19 o 
 -29   1   5       31.04       42.63      4.12 o 
 -28   1   5        0.31       -2.74      3.02 o 
 -27   1   5       12.36       16.44      3.33 o 
 -26   1   5       12.73       15.92      3.11 o 
 -25   1   5       39.99       40.01      3.53 o 
 -24   1   5       18.18       16.89      2.60 o 
 -23   1   5       14.30       15.22      2.52 o 
 -22   1   5       78.01       65.41      3.32 o 
 -21   1   5        0.01        0.54      1.63 o 
 -20   1   5        9.99        6.98      1.40 o 
 -19   1   5      798.71      780.98      5.00 o 
 -18   1   5      614.51      593.70      4.20 o 
 -17   1   5       89.13       95.02      2.31 o 
 -16   1   5      493.31      451.68      3.69 o 
 -15   1   5      158.61      163.08      2.46 o 
 -14   1   5       11.82       13.56      1.17 o 
 -13   1   5       68.63       68.44      1.91 o 
 -12   1   5      479.25      511.97      3.14 o 
 -11   1   5      441.43      464.80      3.23 o 
 -10   1   5     2331.69     2350.14      9.90 o 
  -9   1   5      321.14      293.27      2.77 o 
  -8   1   5     4395.67     4735.01     16.52 o 
  -7   1   5     1883.53     1877.10      6.30 o 
  -6   1   5      441.56      463.72      2.67 o 
  -5   1   5      565.75      577.58      2.12 o 
  -4   1   5     1535.44     1584.34      5.90 o 
  -3   1   5      240.16      223.40      1.87 o 
  -2   1   5     1475.19     1448.70      8.82 o 
  -1   1   5     5360.50     5513.76     37.64 o 
   0   1   5     1952.69     1886.52     17.48 o 
   1   1   5      660.82      652.56      7.06 o 
   2   1   5     3473.89     3461.74     25.67 o 
   3   1   5     2725.05     2798.42     21.98 o 
   4   1   5     1273.67     1299.08     11.12 o 
   5   1   5     1500.08     1539.94     13.62 o 
   6   1   5      317.91      341.77      2.03 o 
   7   1   5       69.30       54.93      1.13 o 
   8   1   5       32.72       31.55      0.80 o 
   9   1   5     1306.16     1294.49      8.27 o 
  10   1   5        4.74        5.04      0.68 o 
  11   1   5      795.43      800.69      5.86 o 
  12   1   5      485.72      493.78      2.86 o 
  13   1   5       36.55       27.73      1.20 o 
  14   1   5       42.31       40.76      1.43 o 
  15   1   5       20.36       21.63      1.28 o 
  16   1   5       61.38       52.61      1.80 o 
  17   1   5       95.49       93.17      2.15 o 
  18   1   5      256.45      261.93      3.84 o 
  19   1   5       57.23       55.90      2.28 o 
  20   1   5      401.64      403.31      6.73 o 
  21   1   5      114.30      117.54      3.71 o 
  22   1   5       30.11       30.96      3.11 o 
  23   1   5       23.83       28.36      3.78 o 
  24   1   5       75.86       72.26      5.22 o 
  25   1   5      170.87      191.96     11.49 o 
  26   1   5        5.32        6.70      4.43 o 
  27   1   5       11.14       15.94      4.76 o 
 -29   2   5       84.80       88.70      6.15 o 
 -28   2   5        8.53        8.96      4.04 o 
 -27   2   5       65.90       90.35      6.13 o 
 -26   2   5       48.65       48.50      3.93 o 
 -25   2   5        0.66       -1.31      2.67 o 
 -24   2   5       31.53       32.54      3.40 o 
 -23   2   5       50.37       45.93      3.50 o 
 -22   2   5        5.66        5.40      2.24 o 
 -21   2   5       53.20       53.88      3.03 o 
 -20   2   5      508.84      490.31      5.15 o 
 -19   2   5       27.82       24.17      1.62 o 
 -18   2   5      179.16      177.41      2.76 o 
 -17   2   5      773.15      743.17      4.52 o 
 -16   2   5      281.09      275.26      3.01 o 
 -15   2   5        9.50        9.26      1.23 o 
 -14   2   5     2302.00     2218.15      6.34 o 
 -13   2   5        0.30        1.07      1.08 o 
 -12   2   5      137.57      140.84      1.96 o 
 -11   2   5      323.31      326.57      2.31 o 
 -10   2   5      461.59      445.76      2.63 o 
  -9   2   5      898.69      927.98      5.78 o 
  -8   2   5      371.43      392.06      4.24 o 
  -7   2   5       18.72       23.80      1.63 o 
  -6   2   5      617.62      717.42      7.06 o 
  -5   2   5      186.11      218.44      1.82 o 
  -4   2   5     1308.50     1295.24     10.17 o 
  -3   2   5      952.71     1041.66     10.88 o 
  -2   2   5      191.10      226.01      3.63 o 
  -1   2   5       12.84       12.15      0.99 o 
   0   2   5      152.33      155.72      2.45 o 
   1   2   5      391.51      432.58      5.90 o 
   2   2   5       23.19       33.24      2.29 o 
   3   2   5     1949.66     1938.22     16.23 o 
   4   2   5        0.46        1.00      0.60 o 
   5   2   5     2596.69     2690.56     14.38 o 
   6   2   5      247.33      225.24      2.33 o 
   7   2   5      217.17      225.75      3.00 o 
   8   2   5      825.40      843.62      7.52 o 
   9   2   5        0.82        3.26      0.85 o 
  10   2   5       42.22       33.66      1.28 o 
  11   2   5      385.21      389.27      9.92 o 
  12   2   5      203.16      207.36      5.90 o 
  13   2   5      244.59      249.74      4.55 o 
  14   2   5        2.33        3.10      1.06 o 
  15   2   5       91.08       88.44      1.98 o 
  16   2   5      103.64      101.94      2.09 o 
  17   2   5       44.89       43.66      1.66 o 
  18   2   5       27.73       32.17      1.67 o 
  19   2   5      153.39      148.25      3.54 o 
  20   2   5        2.55       -1.69      1.77 o 
  21   2   5       76.53       60.18      3.63 o 
  22   2   5       39.42       29.19      3.29 o 
  23   2   5        1.55       -2.18      2.76 o 
  24   2   5        4.36        4.12      2.99 o 
  25   2   5       25.45       17.85      4.04 o 
  26   2   5       10.86        9.62      4.93 o 
 -28   3   5        0.63       -3.61      3.64 o 
 -27   3   5        2.72        1.61      3.76 o 
 -26   3   5        9.17       16.69      4.07 o 
 -25   3   5       20.00       18.73      4.01 o 
 -24   3   5       28.71       28.91      4.05 o 
 -23   3   5        6.03        8.34      3.33 o 
 -22   3   5        4.42        2.18      2.52 o 
 -21   3   5       11.32        8.52      2.24 o 
 -20   3   5        8.01        6.56      2.05 o 
 -19   3   5        8.66        8.50      1.73 o 
 -18   3   5      705.32      691.81      4.46 o 
 -17   3   5      659.22      641.20      4.82 o 
 -16   3   5        9.42       10.81      1.39 o 
 -15   3   5     2104.45     2057.77     10.90 o 
 -14   3   5        7.84        8.88      1.33 o 
 -13   3   5       46.33       44.94      1.65 o 
 -12   3   5       57.20       61.62      1.80 o 
 -11   3   5      972.75      965.19      4.48 o 
 -10   3   5      316.40      333.15      2.40 o 
  -9   3   5      192.47      186.98      1.93 o 
  -8   3   5     2164.05     2290.86     14.85 o 
  -7   3   5     2368.41     2394.77     17.81 o 
  -6   3   5        7.19        1.59      0.90 o 
  -5   3   5       44.98       33.10      1.57 o 
  -4   3   5      372.75      413.77      3.44 o 
  -3   3   5      219.30      210.53      2.08 o 
  -2   3   5     1433.36     1494.67     10.80 o 
  -1   3   5        0.12       -0.55      0.75 o 
   0   3   5      711.89      791.87      4.97 o 
   1   3   5      595.03      579.64      4.01 o 
   2   3   5      221.02      175.96      1.61 o 
   3   3   5      211.03      216.63      2.05 o 
   4   3   5     2266.13     2354.20     19.99 o 
   5   3   5     1768.34     1705.15     15.48 o 
   6   3   5      482.38      529.96      5.54 o 
   7   3   5        9.25       11.88      1.01 o 
   8   3   5        2.77        3.89      1.01 o 
   9   3   5      564.78      556.21      3.78 o 
  10   3   5       40.73       42.86      1.58 o 
  11   3   5      238.08      224.80      2.47 o 
  12   3   5      767.01      801.18      8.14 o 
  13   3   5       39.47       39.94      1.59 o 
  14   3   5       15.27       18.09      1.18 o 
  15   3   5      263.42      276.88      3.21 o 
  16   3   5        3.68        2.25      1.33 o 
  17   3   5        1.98       -0.49      1.71 o 
  18   3   5       18.80       16.64      2.24 o 
  19   3   5      111.62       97.20      4.06 o 
  20   3   5        0.06        1.04      2.25 o 
  21   3   5       25.47       20.01      3.19 o 
  22   3   5       13.71        7.06      3.00 o 
  23   3   5       27.55       16.84      3.30 o 
  24   3   5       13.73        8.38      3.27 o 
  25   3   5        2.78        3.07      3.58 o 
 -26   4   5        2.26       -3.62      3.62 o 
 -25   4   5        1.28        2.47      3.72 o 
 -24   4   5      162.67      170.37      7.09 o 
 -23   4   5       74.62       67.26      5.07 o 
 -22   4   5       91.02      114.33      6.10 o 
 -21   4   5        2.86        0.79      3.26 o 
 -20   4   5       88.15       84.55      4.95 o 
 -19   4   5      496.57      466.46      6.82 o 
 -18   4   5        0.06        3.75      2.51 o 
 -17   4   5      110.95      117.75      3.40 o 
 -16   4   5      108.89       98.25      2.66 o 
 -15   4   5       48.07       42.64      1.98 o 
 -14   4   5       11.31       10.20      1.18 o 
 -13   4   5     1853.83     1900.07     14.83 o 
 -12   4   5      707.02      670.34      5.02 o 
 -11   4   5      829.35      798.31      6.09 o 
 -10   4   5        3.39        4.42      1.00 o 
  -9   4   5      324.34      327.17      3.23 o 
  -8   4   5       84.75       85.25      2.14 o 
  -7   4   5       10.89        7.79      1.28 o 
  -6   4   5       95.18      102.76      2.16 o 
  -5   4   5        2.12       -1.10      1.17 o 
  -4   4   5      122.44      136.08      2.35 o 
  -3   4   5      300.99      314.16      3.15 o 
  -2   4   5       15.03       16.61      1.25 o 
  -1   4   5       35.37       40.69      1.51 o 
   0   4   5      187.89      191.73      2.59 o 
   1   4   5       72.93       62.74      1.74 o 
   2   4   5      147.08      152.42      2.06 o 
   3   4   5      503.27      519.01      3.35 o 
   4   4   5       11.12       16.89      1.17 o 
   5   4   5       19.10       18.24      1.18 o 
   6   4   5        0.06       -0.39      1.06 o 
   7   4   5      386.67      400.59      3.05 o 
   8   4   5        6.69        6.83      1.22 o 
   9   4   5        3.29       -0.23      1.20 o 
  10   4   5      738.69      721.34      6.73 o 
  11   4   5       26.81       24.25      1.73 o 
  12   4   5      473.07      476.30      6.09 o 
  13   4   5       66.77       70.49      2.60 o 
  14   4   5       33.44       34.26      2.11 o 
  15   4   5       12.73       12.68      1.89 o 
  16   4   5       36.45       41.31      2.91 o 
  17   4   5       14.42       18.53      2.56 o 
  18   4   5      107.27       93.32      4.10 o 
  19   4   5        3.54        1.72      2.40 o 
  20   4   5        1.77       -0.97      2.69 o 
  21   4   5       12.67       12.43      3.10 o 
  22   4   5        3.13       -2.82      2.82 o 
  23   4   5       16.91       14.66      3.86 o 
  24   4   5        0.98       -2.03      3.57 o 
 -24   5   5        0.32        1.49      3.75 o 
 -23   5   5       47.89       54.01      5.02 o 
 -22   5   5        3.96        1.14      3.50 o 
 -21   5   5       12.66        6.07      3.46 o 
 -20   5   5       67.37       70.76      4.54 o 
 -19   5   5        4.08        1.85      3.11 o 
 -18   5   5      108.78      111.87      5.21 o 
 -17   5   5        2.43        1.10      2.59 o 
 -16   5   5        1.77       -0.59      2.48 o 
 -15   5   5        0.64       -2.08      2.08 o 
 -14   5   5      547.79      544.58      5.70 o 
 -13   5   5       35.47       32.84      2.34 o 
 -12   5   5       48.79       52.32      2.29 o 
 -11   5   5      226.56      236.39      3.33 o 
 -10   5   5      202.14      201.62      3.14 o 
  -9   5   5     1033.35      979.52      7.42 o 
  -8   5   5       37.17       26.44      1.94 o 
  -7   5   5       28.15       27.88      1.73 o 
  -6   5   5       88.95       78.04      2.60 o 
  -5   5   5        1.23       -0.32      1.48 o 
  -4   5   5       39.10       37.61      1.72 o 
  -3   5   5       18.46       14.57      1.46 o 
  -2   5   5      166.56      175.13      2.36 o 
  -1   5   5      131.82      130.27      2.84 o 
   0   5   5     1086.27     1073.76      9.07 o 
   1   5   5      481.82      507.74      3.77 o 
   2   5   5      600.18      576.27      5.84 o 
   3   5   5       71.02       57.20      2.03 o 
   4   5   5     1242.10     1243.21     10.39 o 
   5   5   5      237.17      227.69      3.66 o 
   6   5   5        0.11       -1.26      1.26 o 
   7   5   5        7.67        8.74      1.51 o 
   8   5   5       12.11       12.32      1.60 o 
   9   5   5      127.95      133.20      2.85 o 
  10   5   5       89.97       90.78      2.63 o 
  11   5   5        5.72        3.45      1.82 o 
  12   5   5      205.56      187.41      4.21 o 
  13   5   5       27.00       32.01      2.29 o 
  14   5   5       72.98       57.77      2.97 o 
  15   5   5       19.67       18.89      2.38 o 
  16   5   5        2.35        4.99      2.23 o 
  17   5   5      193.44      196.29      4.73 o 
  18   5   5      115.34      124.40      4.78 o 
  19   5   5        8.34       10.42      2.87 o 
  20   5   5       91.58       95.75      5.91 o 
  21   5   5       20.13       34.16      3.95 o 
  22   5   5        3.10        5.09      3.24 o 
 -22   6   5       32.98       48.77      8.94 o 
 -21   6   5       10.97       10.01      3.65 o 
 -20   6   5       72.29       61.81      4.74 o 
 -19   6   5       16.86        8.97      3.48 o 
 -18   6   5       43.75       38.36      3.98 o 
 -17   6   5      221.46      235.19      9.96 o 
 -16   6   5       71.25       72.96      4.65 o 
 -15   6   5        3.41        0.23      2.53 o 
 -14   6   5       13.10        4.08      2.60 o 
 -13   6   5        0.09       -2.33      2.33 o 
 -12   6   5        0.14       -0.25      2.21 o 
 -11   6   5      178.54      176.13      4.03 o 
 -10   6   5       26.73       20.77      2.06 o 
  -9   6   5        4.59        2.61      1.94 o 
  -8   6   5        7.14        4.65      1.73 o 
  -7   6   5      501.90      471.10      4.71 o 
  -6   6   5       42.60       34.66      2.07 o 
  -5   6   5       54.01       60.55      2.56 o 
  -4   6   5      107.79      121.76      3.03 o 
  -3   6   5       80.96       88.17      2.76 o 
  -2   6   5       55.81       54.01      2.53 o 
  -1   6   5      151.64      142.87      2.97 o 
   0   6   5      106.12      118.72      2.56 o 
   1   6   5       18.98       16.76      1.82 o 
   2   6   5      248.54      232.53      3.57 o 
   3   6   5       85.65       86.51      2.94 o 
   4   6   5        2.27       -1.65      1.65 o 
   5   6   5       30.25       28.35      2.09 o 
   6   6   5      136.49      144.00      3.38 o 
   7   6   5       40.77       38.61      2.17 o 
   8   6   5       26.28       21.95      2.10 o 
   9   6   5        6.08        7.34      1.92 o 
  10   6   5        0.85       -0.76      1.70 o 
  11   6   5        3.68        3.38      1.78 o 
  12   6   5        1.61       -1.28      2.09 o 
  13   6   5        0.21       -1.69      2.07 o 
  14   6   5       13.81       11.53      2.72 o 
  15   6   5       24.85       27.75      3.02 o 
  16   6   5       25.91       24.46      3.09 o 
  17   6   5        4.86        1.87      2.71 o 
  18   6   5        2.45        0.00      3.14 o 
  19   6   5        6.17       10.85      3.42 o 
 -18   7   5        4.91        8.58      4.23 o 
 -17   7   5        3.74        6.63      4.20 o 
 -16   7   5       94.55      109.37      5.68 o 
 -15   7   5      107.57       95.74      7.10 o 
 -14   7   5       91.09      103.63      4.78 o 
 -13   7   5        4.30        2.16      2.43 o 
 -12   7   5      106.59      105.14      3.84 o 
 -11   7   5       11.25        5.87      2.25 o 
 -10   7   5       20.09       23.04      2.45 o 
  -9   7   5        0.56       -2.15      2.15 o 
  -8   7   5        0.10       -1.69      2.10 o 
  -7   7   5        0.03       -2.04      2.04 o 
  -6   7   5       15.51        9.81      2.23 o 
  -5   7   5       79.56       78.52      3.89 o 
  -4   7   5      201.47      195.64      4.93 o 
  -3   7   5        1.18        0.33      2.43 o 
  -2   7   5       43.18       51.52      4.02 o 
  -1   7   5       18.25       20.36      2.39 o 
   0   7   5      204.66      213.04      6.69 o 
   1   7   5       13.81       11.69      2.24 o 
   2   7   5       17.02       18.88      2.28 o 
   3   7   5        2.68        2.79      2.35 o 
   4   7   5        4.67        8.81      2.39 o 
   5   7   5        7.50        7.33      2.39 o 
   6   7   5       33.03       32.96      3.19 o 
   7   7   5        3.09        2.20      2.28 o 
   8   7   5        4.00       -0.06      2.54 o 
   9   7   5        4.78        3.86      2.67 o 
  10   7   5        8.17        4.76      2.79 o 
  11   7   5       22.70       24.71      2.97 o 
  12   7   5        0.16       -2.24      2.24 o 
  13   7   5       13.92       11.76      2.97 o 
  14   7   5        0.04       -0.53      3.05 o 
  15   7   5       38.67       33.64      4.26 o 
  16   7   5        5.22        8.05      5.92 o 
 -12   8   5        1.07        2.91      3.45 o 
 -11   8   5        0.10        2.25      3.39 o 
 -10   8   5       95.99      112.58      5.53 o 
  -9   8   5        3.75        5.88      3.83 o 
  -8   8   5       36.06       36.14      4.61 o 
  -7   8   5        7.71        7.98      3.76 o 
  -6   8   5        0.03        0.03      3.02 o 
  -5   8   5        9.64       10.74      3.20 o 
  -4   8   5        5.97        8.68      3.19 o 
  -3   8   5       16.17       16.59      3.53 o 
  -2   8   5        3.10       -0.02      3.30 o 
  -1   8   5       28.48       34.29      3.76 o 
   0   8   5      177.35      184.70      6.49 o 
   1   8   5       17.63       17.31      3.12 o 
   2   8   5       53.04       48.37      3.78 o 
   3   8   5        1.04        0.48      2.81 o 
   4   8   5        0.20       -1.18      2.74 o 
   5   8   5       67.88       73.82      4.43 o 
   6   8   5        1.25        4.89      3.02 o 
   7   8   5       12.95       15.45      3.30 o 
   8   8   5      100.22      122.96      5.55 o 
   9   8   5        0.06       -1.04      2.99 o 
  10   8   5       33.12       36.93      3.82 o 
 -29   0   6        8.35        5.86      4.66 o 
 -28   0   6       15.14       17.99      5.03 o 
 -27   0   6        2.50        7.98      4.29 o 
 -26   0   6        0.08       -0.47      3.93 o 
 -25   0   6       61.71       58.64      5.52 o 
 -24   0   6      214.33      206.84      7.81 o 
 -23   0   6       17.94        7.86      3.80 o 
 -22   0   6       15.98       15.03      3.88 o 
 -21   0   6      234.15      207.72      5.21 o 
 -20   0   6     1061.68      993.68     11.92 o 
 -19   0   6     1390.12     1236.54      9.81 o 
 -18   0   6       38.55       35.66      2.52 o 
 -17   0   6        5.37       -0.80      1.88 o 
 -16   0   6       52.51       43.10      2.48 o 
 -15   0   6      132.07      143.09      3.32 o 
 -14   0   6       95.72       91.25      2.90 o 
 -13   0   6       15.22       25.53      1.82 o 
 -12   0   6     2170.07     2187.42     10.96 o 
 -11   0   6      100.36      117.62      2.42 o 
 -10   0   6      992.84      887.61      5.28 o 
  -9   0   6     3734.65     3895.17     27.58 o 
  -8   0   6        3.74        1.11      0.84 o 
  -7   0   6      175.49      231.25      2.00 o 
  -6   0   6     5319.05     5394.50     28.10 o 
  -5   0   6     2412.23     2426.43     15.22 o 
  -4   0   6     1441.53     1446.77     13.18 o 
  -3   0   6       38.18       38.81      1.49 o 
  -2   0   6     1909.82     1865.56     22.33 o 
  -1   0   6       30.20       43.77      1.31 o 
   0   0   6     2255.99     2184.63     27.38 o 
   1   0   6       19.17       18.13      1.54 o 
   2   0   6     1607.93     1793.65     27.03 o 
   3   0   6      821.46      946.73     15.23 o 
   4   0   6      192.47      172.13      3.05 o 
   5   0   6       87.37      105.22      1.82 o 
   6   0   6      118.84      131.36      2.07 o 
   7   0   6      328.70      289.63      2.65 o 
   8   0   6      256.43      255.95      2.71 o 
   9   0   6      475.59      448.64      4.25 o 
  10   0   6      526.12      473.64      5.31 o 
  11   0   6       43.47       43.03      1.79 o 
  12   0   6       20.07       23.82      1.52 o 
  13   0   6        2.94        1.11      1.32 o 
  14   0   6       88.50       86.06      2.53 o 
  15   0   6      530.39      516.69      6.21 o 
  16   0   6      528.26      539.00      5.24 o 
  17   0   6       37.01       34.69      1.98 o 
  18   0   6       90.30       92.44      3.11 o 
  19   0   6       80.59       94.82      3.63 o 
  20   0   6      120.81       98.98      4.31 o 
  21   0   6       19.86       16.20      3.14 o 
  22   0   6       13.87        4.87      5.12 o 
  23   0   6        9.75        5.80      4.09 o 
  24   0   6      124.91       96.88      8.98 o 
  25   0   6      136.68      116.63      7.90 o 
  26   0   6        0.10       -2.89      6.02 o 
 -29   1   6       65.01       81.14      5.88 o 
 -28   1   6       30.82       38.26      4.73 o 
 -27   1   6       29.94       37.74      3.79 o 
 -26   1   6       10.36        9.95      3.05 o 
 -25   1   6        2.61        1.88      2.65 o 
 -24   1   6       46.23       45.97      3.59 o 
 -23   1   6       29.60       23.39      2.96 o 
 -22   1   6       28.78       24.14      2.53 o 
 -21   1   6        3.02        3.61      1.99 o 
 -20   1   6        7.08        9.38      1.66 o 
 -19   1   6      161.71      151.07      2.83 o 
 -18   1   6      443.53      432.35      3.95 o 
 -17   1   6      194.55      195.36      2.93 o 
 -16   1   6       49.58       35.40      2.61 o 
 -15   1   6       41.32       32.21      1.48 o 
 -14   1   6        1.66        0.41      1.10 o 
 -13   1   6       18.11       15.03      1.18 o 
 -12   1   6        9.06       13.17      1.01 o 
 -11   1   6      214.78      213.63      1.94 o 
 -10   1   6        5.56        9.21      0.79 o 
  -9   1   6       57.71       51.01      1.15 o 
  -8   1   6     4701.69     4938.31     21.18 o 
  -7   1   6        0.02        1.65      0.69 o 
  -6   1   6      928.26      948.83      4.59 o 
  -5   1   6     1302.64     1390.03      7.18 o 
  -4   1   6     1100.85     1067.76      6.84 o 
  -3   1   6     1574.94     1648.84     13.91 o 
  -2   1   6        1.10       -0.68      0.68 o 
  -1   1   6     1810.80     1856.96     14.99 o 
   0   1   6        8.59        0.94      0.87 o 
   1   1   6     3890.76     4192.77     36.09 o 
   2   1   6     3087.49     3070.17     27.12 o 
   3   1   6      126.88      101.47      1.39 o 
   4   1   6     3169.07     3219.16     23.53 o 
   5   1   6     2905.90     3031.10     21.83 o 
   6   1   6      235.04      251.30      2.06 o 
   7   1   6      429.82      434.11      3.13 o 
   8   1   6       95.18       86.26      1.52 o 
   9   1   6      176.37      180.67      5.46 o 
  10   1   6       39.69       42.06      1.06 o 
  11   1   6      393.92      403.92      3.43 o 
  12   1   6        3.64        1.80      0.87 o 
  13   1   6      160.38      166.06      1.97 o 
  14   1   6       14.36       11.79      1.08 o 
  15   1   6      246.47      258.13      2.47 o 
  16   1   6       24.86       24.86      1.28 o 
  17   1   6        0.02       -1.13      1.13 o 
  18   1   6       12.72       11.01      1.43 o 
  19   1   6       23.40       23.04      1.78 o 
  20   1   6       15.82       13.35      1.97 o 
  21   1   6        0.09       -2.59      2.59 o 
  22   1   6        0.98       -2.19      3.05 o 
  23   1   6       80.68       68.23      7.25 o 
  24   1   6        0.63       -0.11      3.28 o 
  25   1   6       27.38       21.40      5.87 o 
  26   1   6      128.29      139.10     10.36 o 
 -28   2   6       25.76       34.98      4.75 o 
 -27   2   6       20.38       19.90      4.28 o 
 -26   2   6       32.71       35.61      4.48 o 
 -25   2   6        5.64        2.76      3.42 o 
 -24   2   6       59.78       60.34      3.95 o 
 -23   2   6       40.02       39.02      3.35 o 
 -22   2   6       19.85       12.92      2.37 o 
 -21   2   6       11.43       10.46      2.09 o 
 -20   2   6      178.60      189.30      3.97 o 
 -19   2   6       23.70       20.61      1.69 o 
 -18   2   6       86.98       62.57      2.26 o 
 -17   2   6      314.79      274.42      3.24 o 
 -16   2   6       62.51       50.74      1.88 o 
 -15   2   6       18.74       14.31      1.38 o 
 -14   2   6      534.69      503.64      3.47 o 
 -13   2   6      151.79      147.70      2.19 o 
 -12   2   6      299.99      298.43      2.73 o 
 -11   2   6       17.78       12.56      0.87 o 
 -10   2   6        6.05        3.64      0.79 o 
  -9   2   6      633.64      589.41      3.61 o 
  -8   2   6      226.32      227.28      2.07 o 
  -7   2   6      376.37      369.63      2.55 o 
  -6   2   6      113.60       86.81      1.45 o 
  -5   2   6      611.85      626.02      3.79 o 
  -4   2   6      559.20      635.16      5.51 o 
  -3   2   6     1107.85     1217.73     10.87 o 
  -2   2   6      231.33      250.85      2.27 o 
  -1   2   6     1795.11     1946.04     16.24 o 
   0   2   6      277.65      319.51      4.21 o 
   1   2   6       13.28       16.79      1.88 o 
   2   2   6     1780.39     1899.60     20.13 o 
   3   2   6     1569.95     1617.56     18.45 o 
   4   2   6     1111.78     1174.10      7.82 o 
   5   2   6      347.44      357.47      2.28 o 
   6   2   6      198.32      193.04      2.01 o 
   7   2   6      267.24      258.45      2.34 o 
   8   2   6     1113.66     1112.22      8.26 o 
   9   2   6       15.86       14.75      1.02 o 
  10   2   6      265.50      283.42      3.45 o 
  11   2   6      159.02      148.51      2.18 o 
  12   2   6       41.85       39.65      1.45 o 
  13   2   6      169.35      170.25      2.22 o 
  14   2   6       67.50       65.88      1.50 o 
  15   2   6        1.66        0.16      1.04 o 
  16   2   6       91.87       83.56      3.95 o 
  17   2   6       51.12       50.61      1.83 o 
  18   2   6      158.06      158.14      3.53 o 
  19   2   6      103.64       97.92      3.28 o 
  20   2   6        0.08       -1.88      1.88 o 
  21   2   6       88.27       84.56      4.59 o 
  22   2   6        2.91        2.23      2.75 o 
  23   2   6        2.56       -2.69      2.69 o 
  24   2   6       14.75       11.06      3.69 o 
  25   2   6        4.44        1.33      3.42 o 
 -27   3   6        9.91       13.73      4.19 o 
 -26   3   6       15.25       19.22      4.23 o 
 -25   3   6       60.28       66.17      5.23 o 
 -24   3   6        0.15        2.32      3.50 o 
 -23   3   6       17.97       25.50      3.82 o 
 -22   3   6       20.59       12.66      3.37 o 
 -21   3   6       93.87       79.98      4.14 o 
 -20   3   6       11.76       11.11      2.43 o 
 -19   3   6      331.37      329.00      5.12 o 
 -18   3   6        1.33        1.78      1.84 o 
 -17   3   6      210.16      218.02      3.26 o 
 -16   3   6      942.99      888.34      5.98 o 
 -15   3   6        4.77        3.51      1.43 o 
 -14   3   6      685.13      668.51      5.12 o 
 -13   3   6        8.26       10.28      1.33 o 
 -12   3   6       84.21       77.04      1.89 o 
 -11   3   6       24.25       23.02      1.44 o 
 -10   3   6      579.42      588.99      4.17 o 
  -9   3   6       36.91       24.46      1.39 o 
  -8   3   6      315.63      322.70      2.86 o 
  -7   3   6      578.47      493.27      3.08 o 
  -6   3   6      761.45      757.90      4.08 o 
  -5   3   6       75.08       68.73      2.18 o 
  -4   3   6       27.72       26.91      1.22 o 
  -3   3   6       77.93       65.43      1.38 o 
  -2   3   6      249.92      246.36      2.78 o 
  -1   3   6     1025.50     1131.58     20.30 o 
   0   3   6       43.57       46.42      1.49 o 
   1   3   6        9.09        3.91      0.80 o 
   2   3   6      807.01      849.82      4.60 o 
   3   3   6      111.92      121.29      2.46 o 
   4   3   6      270.24      268.56      4.48 o 
   5   3   6      224.22      219.69      2.33 o 
   6   3   6      565.85      585.76      5.10 o 
   7   3   6      370.35      377.32      2.64 o 
   8   3   6       57.22       57.84      1.68 o 
   9   3   6      247.14      241.95      2.42 o 
  10   3   6       37.79       37.04      1.43 o 
  11   3   6      818.94      858.45     10.07 o 
  12   3   6      246.95      244.81      2.89 o 
  13   3   6      235.18      242.83      3.86 o 
  14   3   6        1.51       -0.80      1.24 o 
  15   3   6        0.31       -1.34      1.34 o 
  16   3   6        8.76        2.03      1.54 o 
  17   3   6       10.50        8.60      2.08 o 
  18   3   6        7.13        5.92      2.07 o 
  19   3   6       13.09       13.16      2.47 o 
  20   3   6        1.81       -1.95      2.30 o 
  21   3   6        1.26        2.64      2.72 o 
  22   3   6       79.14       67.90      4.90 o 
  23   3   6        7.35        1.01      2.97 o 
  24   3   6        9.08       14.35      3.88 o 
 -26   4   6        7.21        6.31      3.98 o 
 -25   4   6        4.51        3.73      3.87 o 
 -24   4   6       45.79       51.86      4.96 o 
 -23   4   6        7.24        6.21      3.69 o 
 -22   4   6       48.29       38.09      4.33 o 
 -21   4   6       20.54       22.95      3.81 o 
 -20   4   6      155.44      179.73      5.88 o 
 -19   4   6       24.95       25.53      3.03 o 
 -18   4   6       25.78       22.31      2.83 o 
 -17   4   6       69.18       65.13      3.60 o 
 -16   4   6      116.96      100.67      3.38 o 
 -15   4   6      280.73      275.69      3.79 o 
 -14   4   6        8.87        6.50      1.73 o 
 -13   4   6      936.48      889.28      7.97 o 
 -12   4   6      170.52      173.10      3.12 o 
 -11   4   6      288.10      263.47      3.42 o 
 -10   4   6      476.56      461.04      5.37 o 
  -9   4   6       69.60       67.40      2.17 o 
  -8   4   6     1714.85     1724.87      6.98 o 
  -7   4   6      220.06      203.60      2.69 o 
  -6   4   6       52.58       49.25      1.80 o 
  -5   4   6      273.67      280.13      3.03 o 
  -4   4   6      265.50      252.90      3.39 o 
  -3   4   6      361.56      353.90      3.08 o 
  -2   4   6      458.11      472.06      4.73 o 
  -1   4   6        1.74        1.86      1.10 o 
   0   4   6        1.51        0.91      0.84 o 
   1   4   6      137.02      135.98      1.91 o 
   2   4   6      200.40      182.85      2.13 o 
   3   4   6      214.52      218.88      2.21 o 
   4   4   6     1390.54     1413.07      7.53 o 
   5   4   6      421.52      419.73      4.43 o 
   6   4   6      493.77      490.66      4.62 o 
   7   4   6        2.50        0.84      1.23 o 
   8   4   6       35.12       31.74      1.45 o 
   9   4   6       64.62       64.41      2.07 o 
  10   4   6      574.39      567.60      4.40 o 
  11   4   6      393.12      402.96      4.84 o 
  12   4   6      893.73      877.03      8.67 o 
  13   4   6       33.19       30.81      2.03 o 
  14   4   6      241.15      238.47      3.91 o 
  15   4   6        1.98       -0.45      1.80 o 
  16   4   6      114.05      107.83      3.84 o 
  17   4   6        9.54        7.01      2.35 o 
  18   4   6        3.12        1.74      2.34 o 
  19   4   6       24.82       21.29      2.86 o 
  20   4   6       23.01       15.25      3.13 o 
  21   4   6       28.10       21.86      3.41 o 
  22   4   6        2.18        0.85      3.39 o 
  23   4   6        1.78       -0.15      3.54 o 
 -24   5   6        8.35        6.93      4.05 o 
 -23   5   6        0.63       -1.27      3.79 o 
 -22   5   6        0.34       -3.24      3.34 o 
 -21   5   6       78.35       68.13      4.72 o 
 -20   5   6       92.03      105.67      5.35 o 
 -19   5   6       12.81       16.93      3.80 o 
 -18   5   6        6.73        3.79      2.69 o 
 -17   5   6       15.04        8.51      2.71 o 
 -16   5   6       36.82       35.23      3.04 o 
 -15   5   6       18.98       17.53      2.72 o 
 -14   5   6       96.57       98.51      3.57 o 
 -13   5   6       32.82       28.52      2.30 o 
 -12   5   6      366.83      355.22      4.61 o 
 -11   5   6      263.89      264.83      3.51 o 
 -10   5   6      139.27      146.67      3.01 o 
  -9   5   6      241.02      230.60      3.46 o 
  -8   5   6       79.78       77.51      2.64 o 
  -7   5   6      245.24      224.17      3.13 o 
  -6   5   6       68.24       65.39      2.53 o 
  -5   5   6      211.67      206.29      3.72 o 
  -4   5   6       15.29       15.37      1.63 o 
  -3   5   6       99.42       82.13      2.30 o 
  -2   5   6       91.80       83.67      2.24 o 
  -1   5   6        0.38       -1.34      1.34 o 
   0   5   6      206.80      204.59      2.73 o 
   1   5   6      249.36      254.35      2.98 o 
   2   5   6     1234.58     1239.24     11.05 o 
   3   5   6        0.01       -1.18      1.30 o 
   4   5   6       24.90       23.11      1.59 o 
   5   5   6       35.77       34.52      1.74 o 
   6   5   6      474.39      464.64      4.43 o 
   7   5   6       99.71      113.28      2.70 o 
   8   5   6      740.23      745.29      6.09 o 
   9   5   6      176.20      183.89      3.43 o 
  10   5   6      203.38      194.44      3.31 o 
  11   5   6       40.94       37.30      2.32 o 
  12   5   6        7.78       12.21      1.99 o 
  13   5   6       24.14       23.28      2.22 o 
  14   5   6       35.23       32.26      2.63 o 
  15   5   6       34.52       36.20      2.75 o 
  16   5   6      331.41      332.04      5.61 o 
  17   5   6        2.71        2.86      2.65 o 
  18   5   6      114.15      109.94      4.78 o 
  19   5   6        0.21       -2.64      2.64 o 
  20   5   6       12.10       13.35      3.49 o 
  21   5   6        0.64        1.04      3.18 o 
 -21   6   6        3.64        5.58      3.61 o 
 -20   6   6       30.05       36.72      4.23 o 
 -19   6   6        4.06        7.71      3.42 o 
 -18   6   6       74.97       71.41      4.66 o 
 -17   6   6        0.10       -1.85      3.02 o 
 -16   6   6        0.62       -0.18      2.66 o 
 -15   6   6        1.45        2.77      2.64 o 
 -14   6   6       81.14       75.04      4.02 o 
 -13   6   6        8.43        5.36      2.62 o 
 -12   6   6        8.48        3.06      2.26 o 
 -11   6   6      385.85      357.60      5.46 o 
 -10   6   6      140.53      131.85      3.63 o 
  -9   6   6      323.74      296.20      4.93 o 
  -8   6   6      189.48      188.22      4.11 o 
  -7   6   6      138.35      134.37      3.18 o 
  -6   6   6        0.54       -1.65      1.65 o 
  -5   6   6      355.90      350.81      5.63 o 
  -4   6   6      714.10      721.80     10.27 o 
  -3   6   6       16.57       12.23      1.79 o 
  -2   6   6      167.34      168.07      3.49 o 
  -1   6   6      208.03      201.10      3.63 o 
   0   6   6       55.57       50.71      2.48 o 
   1   6   6       33.63       31.74      2.11 o 
   2   6   6       13.55       10.18      1.82 o 
   3   6   6       22.81       23.38      2.40 o 
   4   6   6      103.57       99.84      4.10 o 
   5   6   6       23.37       24.25      2.17 o 
   6   6   6        9.69        9.44      2.01 o 
   7   6   6      118.64      117.89      3.40 o 
   8   6   6        6.57        4.85      1.92 o 
   9   6   6        0.20       -0.26      1.86 o 
  10   6   6        9.20        7.78      2.21 o 
  11   6   6        0.01       -1.42      2.05 o 
  12   6   6        0.04       -2.31      2.37 o 
  13   6   6        9.05       12.23      2.71 o 
  14   6   6       13.80       10.82      2.75 o 
  15   6   6        0.05       -2.43      2.52 o 
  16   6   6       16.41       19.52      3.12 o 
  17   6   6       20.61       23.18      3.59 o 
  18   6   6       25.20       26.45      3.76 o 
 -17   7   6       55.85       58.75      5.14 o 
 -16   7   6        9.31        7.28      3.55 o 
 -15   7   6        0.64        3.69      3.34 o 
 -14   7   6      154.12      169.19      6.04 o 
 -13   7   6        0.73       -2.74      2.74 o 
 -12   7   6       14.96       14.15      2.78 o 
 -11   7   6       13.66       15.43      2.72 o 
 -10   7   6       90.98       87.55      3.98 o 
  -9   7   6        0.26        2.04      2.88 o 
  -8   7   6        7.88        3.97      2.86 o 
  -7   7   6      105.16       99.08      4.76 o 
  -6   7   6       20.04       21.32      3.29 o 
  -5   7   6        3.03        3.64      2.74 o 
  -4   7   6       12.36        8.05      2.88 o 
  -3   7   6       78.16       77.66      4.36 o 
  -2   7   6       43.87       47.89      3.19 o 
  -1   7   6        3.59        4.93      2.65 o 
   0   7   6       13.83       13.05      3.17 o 
   1   7   6       63.00       65.10      4.48 o 
   2   7   6        0.68       -0.32      2.39 o 
   3   7   6       13.73       10.55      2.79 o 
   4   7   6      210.38      215.36      5.75 o 
   5   7   6       49.39       42.57      3.48 o 
   6   7   6        4.62        4.94      2.69 o 
   7   7   6        8.68       11.23      2.89 o 
   8   7   6       52.06       55.35      3.87 o 
   9   7   6      302.86      351.50      8.55 o 
  10   7   6        0.00        1.57      2.51 o 
  11   7   6       11.19       14.11      2.61 o 
  12   7   6        0.00       -2.69      2.69 o 
  13   7   6        7.96        3.43      3.29 o 
  14   7   6       10.04        9.28      3.41 o 
 -11   8   6       10.99       14.65      3.68 o 
 -10   8   6        0.55        3.02      3.31 o 
  -9   8   6       80.13       87.68      5.17 o 
  -8   8   6       26.77       30.33      3.84 o 
  -7   8   6       14.11       11.41      3.46 o 
  -6   8   6       15.84       12.97      3.46 o 
  -5   8   6        3.74        1.05      3.07 o 
  -4   8   6       68.29       78.51      5.23 o 
  -3   8   6       91.49      101.93      5.32 o 
  -2   8   6        8.34       16.64      3.49 o 
  -1   8   6       28.90       33.80      4.04 o 
   0   8   6        2.70        3.03      3.11 o 
   1   8   6       14.80       13.31      3.04 o 
   2   8   6        0.69       -0.17      2.81 o 
   3   8   6       16.64       14.63      3.18 o 
   4   8   6        3.40        1.68      2.95 o 
   5   8   6       44.57       37.18      4.25 o 
   6   8   6       24.83       20.43      3.53 o 
   7   8   6      252.39      307.51      8.27 o 
   8   8   6        0.86        3.84      4.57 o 
 -28   1   7       99.78      121.92      6.71 o 
 -27   1   7       33.27       40.17      4.65 o 
 -26   1   7        3.22        2.34      3.31 o 
 -25   1   7        3.11        5.28      3.43 o 
 -24   1   7       42.62       35.80      3.43 o 
 -23   1   7       20.30       13.34      2.84 o 
 -22   1   7       28.05       25.29      2.53 o 
 -21   1   7       26.10       26.11      2.32 o 
 -20   1   7      272.85      275.11      3.89 o 
 -19   1   7       13.64       17.36      1.58 o 
 -18   1   7      212.65      170.82      3.00 o 
 -17   1   7      594.11      574.00      4.23 o 
 -16   1   7      538.53      498.39      3.85 o 
 -15   1   7      165.08      162.59      2.51 o 
 -14   1   7       13.65       12.38      1.24 o 
 -13   1   7       11.75       13.29      1.15 o 
 -12   1   7        0.27       -0.86      0.86 o 
 -11   1   7       25.26       16.22      1.18 o 
 -10   1   7        4.79        5.97      0.78 o 
  -9   1   7        0.32        0.58      0.81 o 
  -8   1   7      162.79      166.90      1.79 o 
  -7   1   7      570.51      574.33      3.19 o 
  -6   1   7      308.25      289.27      1.91 o 
  -5   1   7      167.96      161.77      1.79 o 
  -4   1   7     1144.55     1067.45      6.70 o 
  -3   1   7       54.89       54.45      1.02 o 
  -2   1   7      781.27      783.76      6.43 o 
  -1   1   7      661.27      702.41      7.52 o 
   0   1   7     2708.54     2959.98     24.19 o 
   1   1   7      128.31       95.38      1.56 o 
   2   1   7      282.80      274.46      2.55 o 
   3   1   7     2882.79     2901.09     19.80 o 
   4   1   7     2161.25     2110.27     14.73 o 
   5   1   7     1374.89     1314.33      8.19 o 
   6   1   7      222.77      231.78      1.86 o 
   7   1   7       54.35       52.95      1.37 o 
   8   1   7      159.74      155.78      1.89 o 
   9   1   7      151.15      145.82      1.92 o 
  10   1   7      569.92      586.10      3.66 o 
  11   1   7      351.62      348.14      3.79 o 
  12   1   7        5.01        2.39      0.85 o 
  13   1   7      254.59      257.64      2.12 o 
  14   1   7       14.04       12.80      1.03 o 
  15   1   7      362.47      362.88      2.85 o 
  16   1   7        3.29        2.58      1.20 o 
  17   1   7      310.71      320.86      4.48 o 
  18   1   7        2.54       -0.05      1.58 o 
  19   1   7       95.08       93.28      3.18 o 
  20   1   7       73.74       72.13      3.29 o 
  21   1   7       18.46       16.37      3.87 o 
  22   1   7        7.97        4.19      2.76 o 
  23   1   7        4.18        0.02      3.79 o 
  24   1   7        5.57        2.86      3.31 o 
  25   1   7        0.00       -3.45      3.86 o 
 -28   2   7       28.35       35.53      5.47 o 
 -27   2   7        1.79       -0.39      3.79 o 
 -26   2   7        0.04        1.36      3.52 o 
 -25   2   7        1.95        1.34      3.51 o 
 -24   2   7        7.22       10.85      3.59 o 
 -23   2   7        4.31        3.71      3.27 o 
 -22   2   7        1.66        3.19      2.54 o 
 -21   2   7       98.00      100.96      3.45 o 
 -20   2   7       91.28       86.44      3.29 o 
 -19   2   7      300.10      262.83      3.71 o 
 -18   2   7       78.47       82.55      2.39 o 
 -17   2   7        0.04       -1.31      1.31 o 
 -16   2   7      686.32      681.80      5.42 o 
 -15   2   7      492.68      476.33      3.48 o 
 -14   2   7        0.02        1.68      1.04 o 
 -13   2   7      266.58      255.22      2.58 o 
 -12   2   7       66.69       56.11      1.52 o 
 -11   2   7     2057.43     2081.98     13.12 o 
 -10   2   7      163.26      166.71      2.18 o 
  -9   2   7      782.26      804.20      4.03 o 
  -8   2   7        8.32       10.05      1.00 o 
  -7   2   7      210.61      208.49      2.00 o 
  -6   2   7      482.97      512.17      3.67 o 
  -5   2   7     1351.01     1404.21     10.19 o 
  -4   2   7       13.56       18.95      1.16 o 
  -3   2   7       23.94       29.36      1.15 o 
  -2   2   7        8.32        4.40      1.02 o 
  -1   2   7     1522.22     1472.39     12.20 o 
   0   2   7      657.69      684.79      5.65 o 
   1   2   7      160.39      186.29      4.88 o 
   2   2   7     1199.67     1311.58     16.84 o 
   3   2   7     2069.69     2253.02     30.52 o 
   4   2   7      152.66      159.10      3.44 o 
   5   2   7       19.30       16.89      0.80 o 
   6   2   7      132.52      152.65      1.94 o 
   7   2   7       42.95       46.40      1.29 o 
   8   2   7     2150.72     2191.41     16.52 o 
   9   2   7      264.89      270.40      2.79 o 
  10   2   7      334.00      349.28      3.46 o 
  11   2   7      114.62      112.01      2.10 o 
  12   2   7        3.48        1.74      1.14 o 
  13   2   7       48.41       44.59      1.73 o 
  14   2   7      115.79      111.83      2.44 o 
  15   2   7       89.43       88.19      2.39 o 
  16   2   7        0.89       -1.09      1.37 o 
  17   2   7        8.61        7.32      1.67 o 
  18   2   7        0.01       -1.68      1.68 o 
  19   2   7       11.93        7.48      2.00 o 
  20   2   7        1.66       -2.13      2.13 o 
  21   2   7        9.10        8.15      2.78 o 
  22   2   7       45.24       41.39      4.22 o 
  23   2   7        1.56        1.44      3.28 o 
  24   2   7       36.05       30.94      6.20 o 
  25   2   7        1.46        1.57      4.11 o 
 -27   3   7        3.47        5.88      4.13 o 
 -26   3   7      452.67      531.12     10.50 o 
 -25   3   7      115.23      155.97     11.52 o 
 -24   3   7       58.19       73.29      5.84 o 
 -23   3   7       29.77       28.54      4.03 o 
 -22   3   7       92.15       95.95      5.68 o 
 -21   3   7       36.32       31.58      3.44 o 
 -20   3   7       34.13       30.79      3.27 o 
 -19   3   7        7.67        9.12      2.70 o 
 -18   3   7      319.59      291.90      4.88 o 
 -17   3   7      162.63      152.18      3.50 o 
 -16   3   7     2445.74     2435.30     17.83 o 
 -15   3   7      404.15      419.55      3.63 o 
 -14   3   7      862.97      849.81      6.68 o 
 -13   3   7       14.52       11.42      1.35 o 
 -12   3   7       19.58       18.96      1.50 o 
 -11   3   7        8.53        8.05      1.39 o 
 -10   3   7        8.48        7.91      1.31 o 
  -9   3   7       26.96       25.83      1.42 o 
  -8   3   7      510.06      477.45      3.32 o 
  -7   3   7      164.75      155.02      2.71 o 
  -6   3   7      166.27      170.20      2.05 o 
  -5   3   7       98.69       93.62      5.72 o 
  -4   3   7      165.20      160.34      1.86 o 
  -3   3   7       34.64       36.94      2.88 o 
  -2   3   7       30.47       30.81      2.01 o 
  -1   3   7      111.83       92.89      2.95 o 
   0   3   7       43.48       54.87      2.18 o 
   1   3   7      130.88      146.49      2.45 o 
   2   3   7      258.80      289.07      3.52 o 
   3   3   7       52.40       47.93      1.42 o 
   4   3   7       19.02       14.13      0.89 o 
   5   3   7      203.35      208.40      2.39 o 
   6   3   7       74.05       80.78      1.88 o 
   7   3   7        4.37        3.74      1.04 o 
   8   3   7        9.42       11.30      1.16 o 
   9   3   7      599.16      602.78     19.58 o 
  10   3   7      338.01      328.01     10.97 o 
  11   3   7      121.14      122.13      4.07 o 
  12   3   7      322.50      332.63      5.00 o 
  13   3   7       64.11       60.45      1.99 o 
  14   3   7       40.38       32.74      1.67 o 
  15   3   7       47.13       42.71      2.33 o 
  16   3   7      191.34      191.01      3.86 o 
  17   3   7        0.59       -1.89      1.93 o 
  18   3   7        0.51       -1.98      1.98 o 
  19   3   7        4.02        0.34      2.27 o 
  20   3   7       40.57       41.49      3.57 o 
  21   3   7       40.05       34.67      3.51 o 
  22   3   7        1.96       -0.01      2.83 o 
  23   3   7        3.01        1.47      3.48 o 
  24   3   7       39.65       28.88      5.29 o 
 -25   4   7       16.63       14.97      4.15 o 
 -24   4   7        5.10        3.65      3.53 o 
 -23   4   7        1.12        1.74      3.62 o 
 -22   4   7        3.94        8.43      3.69 o 
 -21   4   7       12.65        9.91      3.24 o 
 -20   4   7      184.07      190.56      5.20 o 
 -19   4   7       40.43       37.51      3.27 o 
 -18   4   7      195.31      191.34      5.00 o 
 -17   4   7        9.55        7.05      2.59 o 
 -16   4   7       13.90       13.52      2.35 o 
 -15   4   7       38.47       32.57      2.52 o 
 -14   4   7      847.46      810.93      5.77 o 
 -13   4   7        0.41       -1.55      1.55 o 
 -12   4   7        5.29        4.29      1.57 o 
 -11   4   7      674.35      655.88      4.66 o 
 -10   4   7      132.73      118.53      2.62 o 
  -9   4   7      466.38      455.38      3.63 o 
  -8   4   7        0.90        1.32      1.23 o 
  -7   4   7       37.48       39.46      1.71 o 
  -6   4   7      229.60      227.50      2.66 o 
  -5   4   7      460.86      456.92      3.57 o 
  -4   4   7      126.64      119.74      2.26 o 
  -3   4   7       25.27       22.54      1.34 o 
  -2   4   7       13.88       11.78      1.24 o 
  -1   4   7      134.89      127.68      1.84 o 
   0   4   7       79.52       69.65      1.62 o 
   1   4   7       29.17       22.95      1.10 o 
   2   4   7       15.46       18.34      1.04 o 
   3   4   7      318.98      294.84      2.58 o 
   4   4   7       10.32       14.29      1.20 o 
   5   4   7     1118.41     1111.07      8.99 o 
   6   4   7       86.04       80.30      2.63 o 
   7   4   7       53.82       47.91      1.84 o 
   8   4   7     1250.89     1231.54      7.98 o 
   9   4   7      228.73      227.80      3.64 o 
  10   4   7       58.01       59.83      2.22 o 
  11   4   7       36.75       37.76      1.95 o 
  12   4   7      630.80      668.67     11.10 o 
  13   4   7       42.21       43.24      2.26 o 
  14   4   7       16.08       11.69      1.86 o 
  15   4   7      119.87      102.37      3.68 o 
  16   4   7       30.21       29.03      2.58 o 
  17   4   7       11.51        3.66      2.21 o 
  18   4   7       13.99       11.47      2.39 o 
  19   4   7       12.66        9.04      2.94 o 
  20   4   7        0.78       -2.76      2.76 o 
  21   4   7        9.54       12.33      3.67 o 
  22   4   7        4.59        8.03      3.65 o 
 -23   5   7       21.64       21.77      4.43 o 
 -22   5   7       33.86       32.55      4.20 o 
 -21   5   7      142.27      157.35      5.98 o 
 -20   5   7       44.83       47.65      4.25 o 
 -19   5   7      209.40      235.49      6.48 o 
 -18   5   7        8.57        6.01      2.84 o 
 -17   5   7       43.41       42.88      3.32 o 
 -16   5   7       34.28       22.82      2.92 o 
 -15   5   7        1.05        2.04      2.43 o 
 -14   5   7       38.93       33.04      2.58 o 
 -13   5   7       69.27       67.62      3.13 o 
 -12   5   7      109.47      109.69      3.76 o 
 -11   5   7       54.93       44.50      2.59 o 
 -10   5   7      242.81      244.61      3.73 o 
  -9   5   7        2.17       -1.39      1.55 o 
  -8   5   7       71.12       67.62      2.38 o 
  -7   5   7      208.87      235.85      3.43 o 
  -6   5   7      124.95      112.57      2.99 o 
  -5   5   7        0.03       -1.65      1.65 o 
  -4   5   7      385.51      390.36      4.72 o 
  -3   5   7      101.19       94.24      2.81 o 
  -2   5   7       81.74       76.91      2.46 o 
  -1   5   7        7.36        4.06      1.53 o 
   0   5   7      434.77      411.09      3.62 o 
   1   5   7      485.47      484.59      3.85 o 
   2   5   7      512.09      515.06      5.79 o 
   3   5   7        6.42        2.06      1.32 o 
   4   5   7       33.24       32.26      1.71 o 
   5   5   7        3.76       -0.31      1.34 o 
   6   5   7      291.70      298.32      3.73 o 
   7   5   7      220.56      227.75      3.81 o 
   8   5   7        7.72        9.41      1.72 o 
   9   5   7      456.72      489.19      5.50 o 
  10   5   7        1.69        5.17      1.85 o 
  11   5   7        0.26       -0.41      1.80 o 
  12   5   7      108.85      108.19      3.49 o 
  13   5   7      105.57       83.87      4.19 o 
  14   5   7      256.75      263.82      7.35 o 
  15   5   7       94.10       84.16      4.14 o 
  16   5   7       85.04       79.33      5.08 o 
  17   5   7       93.78       98.13      4.70 o 
  18   5   7       30.85       26.32      3.21 o 
  19   5   7        6.03        7.17      3.28 o 
  20   5   7        6.88        7.57      3.38 o 
 -20   6   7        6.03        2.36      3.70 o 
 -19   6   7       50.59       55.11      4.55 o 
 -18   6   7        3.62        8.59      3.46 o 
 -17   6   7       17.05       15.63      3.53 o 
 -16   6   7       45.06       47.90      4.58 o 
 -15   6   7        0.99        0.79      2.94 o 
 -14   6   7       74.17       73.46      5.41 o 
 -13   6   7        9.72        6.16      2.64 o 
 -12   6   7        0.79       -0.33      2.35 o 
 -11   6   7        0.95        0.71      2.24 o 
 -10   6   7       10.22       14.24      2.15 o 
  -9   6   7       59.10       51.84      2.63 o 
  -8   6   7       71.57       71.85      3.33 o 
  -7   6   7       87.40       91.22      3.48 o 
  -6   6   7      502.90      482.75      4.93 o 
  -5   6   7       48.97       46.08      2.70 o 
  -4   6   7       23.03       20.56      2.10 o 
  -3   6   7        0.08       -2.17      2.17 o 
  -2   6   7      220.51      207.56      4.75 o 
  -1   6   7       13.27       13.64      1.99 o 
   0   6   7      225.87      246.05      4.18 o 
   1   6   7       86.02       87.63      3.15 o 
   2   6   7       14.40        8.82      2.14 o 
   3   6   7      137.94      125.77      4.05 o 
   4   6   7       50.42       41.86      3.08 o 
   5   6   7        1.82        1.44      2.29 o 
   6   6   7        0.76       -1.12      2.18 o 
   7   6   7        2.76       -0.13      2.23 o 
   8   6   7       26.19       26.61      2.75 o 
   9   6   7       94.80       99.73      3.69 o 
  10   6   7       44.96       51.98      3.01 o 
  11   6   7        8.55        3.09      2.53 o 
  12   6   7       12.54       12.06      2.68 o 
  13   6   7      113.39      114.94      4.62 o 
  14   6   7        0.58       -0.45      2.47 o 
  15   6   7        2.78       -1.82      2.69 o 
  16   6   7       16.96       12.63      3.38 o 
  17   6   7       30.03       16.81      3.58 o 
 -16   7   7        0.28       -0.47      3.20 o 
 -15   7   7        7.38        5.08      3.44 o 
 -14   7   7        3.85        6.09      3.26 o 
 -13   7   7        0.00        6.05      3.31 o 
 -12   7   7      139.66      150.14      7.31 o 
 -11   7   7       59.68       60.09      3.76 o 
 -10   7   7       77.72       81.11      4.23 o 
  -9   7   7        5.07       11.19      2.73 o 
  -8   7   7       10.45       10.10      3.07 o 
  -7   7   7        0.34       -0.75      3.16 o 
  -6   7   7        5.83        5.63      2.88 o 
  -5   7   7       31.49       23.38      3.26 o 
  -4   7   7      131.12      130.61      5.06 o 
  -3   7   7        8.47        7.57      2.98 o 
  -2   7   7       66.25       72.60      4.35 o 
  -1   7   7        8.05        6.85      2.94 o 
   0   7   7      592.24      580.96      8.45 o 
   1   7   7      134.21      123.45      4.96 o 
   2   7   7       22.56       22.86      3.12 o 
   3   7   7      100.55       99.51      4.79 o 
   4   7   7        1.64       -0.08      2.61 o 
   5   7   7       50.60       48.17      3.63 o 
   6   7   7       51.33       48.18      3.63 o 
   7   7   7      103.35      100.76      4.91 o 
   8   7   7        1.06        1.48      2.77 o 
   9   7   7       43.76       45.26      3.78 o 
  10   7   7       40.30       46.13      3.42 o 
  11   7   7      135.53      149.14      8.07 o 
  12   7   7        1.12       -3.10      3.10 o 
  13   7   7        1.89        4.67      3.31 o 
 -10   8   7       11.01       13.96      7.22 o 
  -9   8   7        1.61        4.66      3.01 o 
  -8   8   7        0.17        4.34      3.23 o 
  -7   8   7        6.79        7.45      3.68 o 
  -6   8   7        0.00       -2.32      3.79 o 
  -5   8   7       13.00       13.95      3.45 o 
  -4   8   7       52.91       63.81      4.50 o 
  -3   8   7       66.82       88.52      7.41 o 
  -2   8   7       22.74       24.74      4.77 o 
  -1   8   7       28.05       29.47      3.74 o 
   0   8   7       21.17       26.86      4.35 o 
   1   8   7        1.78        2.19      3.49 o 
   2   8   7       20.84       17.40      3.69 o 
   3   8   7        6.37        1.86      2.99 o 
   4   8   7        2.88        3.36      3.09 o 
   5   8   7        3.02        2.85      3.07 o 
   6   8   7        1.54       -1.62      3.50 o 
 -28   0   8        1.53        3.10      7.15 o 
 -27   0   8      140.92      166.41     12.11 o 
 -26   0   8      188.16      226.87     13.48 o 
 -25   0   8       45.67       42.86      7.91 o 
 -24   0   8      176.64      183.72      7.58 o 
 -23   0   8       85.08       78.91      5.98 o 
 -22   0   8      138.34       98.99      6.05 o 
 -21   0   8       96.75       85.69      4.21 o 
 -20   0   8      225.66      177.82      4.72 o 
 -19   0   8      384.06      304.31      5.49 o 
 -18   0   8      304.39      290.03      4.69 o 
 -17   0   8      247.63      199.01      4.04 o 
 -16   0   8       94.00       91.08      3.36 o 
 -15   0   8      162.51      160.62      3.51 o 
 -14   0   8       75.90       83.07      2.80 o 
 -13   0   8      831.44      843.18      7.15 o 
 -12   0   8      849.19      885.68      5.67 o 
 -11   0   8       17.43       26.13      2.03 o 
 -10   0   8     1598.71     1549.83     14.13 o 
  -9   0   8       32.23       25.35      1.27 o 
  -8   0   8      123.35      131.87      1.69 o 
  -7   0   8      503.86      509.80      5.15 o 
  -6   0   8      427.40      461.11      3.82 o 
  -5   0   8     1828.69     1997.33     11.89 o 
  -4   0   8       46.05       40.74      1.66 o 
  -3   0   8       75.00       80.70      1.95 o 
  -2   0   8     1591.19     1652.26     26.29 o 
  -1   0   8     1075.37      993.26     12.43 o 
   0   0   8      954.75      931.38     12.77 o 
   1   0   8       43.35       39.61      1.83 o 
   2   0   8     4515.19     4891.07     68.65 o 
   3   0   8      484.27      492.96      6.68 o 
   4   0   8     2492.50     2811.54     35.44 o 
   5   0   8      303.51      298.22      3.34 o 
   6   0   8      206.97      223.40      4.12 o 
   7   0   8      113.67      100.40      2.69 o 
   8   0   8        6.72        2.10      0.97 o 
   9   0   8        3.63        4.10      0.89 o 
  10   0   8        1.48        1.82      0.89 o 
  11   0   8       57.37       57.36      1.91 o 
  12   0   8        0.44       -0.32      1.20 o 
  13   0   8       11.61       14.89      1.45 o 
  14   0   8      517.75      493.91      5.35 o 
  15   0   8        0.29       -1.06      1.49 o 
  16   0   8       23.08       17.44      2.26 o 
  17   0   8       44.76       52.06      3.56 o 
  18   0   8       17.73       14.00      3.07 o 
  19   0   8       50.56       40.69      4.45 o 
  20   0   8       67.33       69.82      8.63 o 
  21   0   8       88.94      101.04      8.19 o 
  22   0   8      176.40      181.37      8.24 o 
  23   0   8       84.88       72.90     19.06 o 
  24   0   8       24.49       25.63      8.77 o 
 -28   1   8       97.98      126.12      8.44 o 
 -27   1   8       80.40      107.99      7.90 o 
 -26   1   8       91.77       86.58      5.48 o 
 -25   1   8       13.49       10.30      3.62 o 
 -24   1   8       85.71       76.46      5.11 o 
 -23   1   8       16.17       18.42      3.56 o 
 -22   1   8       17.84       16.37      2.74 o 
 -21   1   8       49.85       59.08      2.96 o 
 -20   1   8       34.64       27.93      1.98 o 
 -19   1   8      189.02      171.75      3.20 o 
 -18   1   8      185.42      141.33      2.74 o 
 -17   1   8      849.82      791.74      5.76 o 
 -16   1   8      287.36      279.68      3.08 o 
 -15   1   8      418.98      385.58      3.29 o 
 -14   1   8       16.77       18.98      1.28 o 
 -13   1   8       35.13       40.85      1.43 o 
 -12   1   8       12.57       14.10      0.88 o 
 -11   1   8       92.58       83.86      1.67 o 
 -10   1   8      256.34      261.33      2.53 o 
  -9   1   8      112.77      115.06      1.89 o 
  -8   1   8       40.80       39.04      1.31 o 
  -7   1   8      389.65      380.55      2.58 o 
  -6   1   8      108.04      106.90      1.50 o 
  -5   1   8        1.60        0.87      0.62 o 
  -4   1   8      116.08       98.62      1.22 o 
  -3   1   8      144.48      175.09      1.42 o 
  -2   1   8        3.28        1.71      0.54 o 
  -1   1   8       71.27       74.03      1.26 o 
   0   1   8       13.52       15.35      0.75 o 
   1   1   8      843.79      773.11      6.29 o 
   2   1   8     1687.85     1787.00     14.30 o 
   3   1   8      437.75      381.05      3.10 o 
   4   1   8      184.07      178.48      1.70 o 
   5   1   8      634.48      698.86      5.97 o 
   6   1   8        2.90        5.10      0.79 o 
   7   1   8      255.29      254.30      2.13 o 
   8   1   8      354.59      364.52      2.54 o 
   9   1   8       32.09       28.42      1.20 o 
  10   1   8      245.23      255.37      2.47 o 
  11   1   8      913.84      917.11      6.13 o 
  12   1   8      272.50      277.29      2.86 o 
  13   1   8      306.15      288.02      3.00 o 
  14   1   8       65.74       69.26      2.09 o 
  15   1   8        4.89        3.23      1.37 o 
  16   1   8        0.07       -1.38      1.38 o 
  17   1   8       18.53       17.42      1.78 o 
  18   1   8      110.91      104.91      3.51 o 
  19   1   8       98.31       93.61      3.58 o 
  20   1   8       67.75       66.73      4.74 o 
  21   1   8       70.30       64.83      5.14 o 
  22   1   8        7.02        3.89      3.28 o 
  23   1   8        0.01       -3.09      3.09 o 
  24   1   8       18.85       18.42      3.88 o 
 -27   2   8       74.25       77.49      5.67 o 
 -26   2   8        0.38        2.87      3.72 o 
 -25   2   8        0.75        2.23      3.52 o 
 -24   2   8        0.43       -1.07      3.31 o 
 -23   2   8       54.95       50.68      5.49 o 
 -22   2   8        0.05       -3.06      3.06 o 
 -21   2   8        9.59       13.65      2.94 o 
 -20   2   8       92.70       85.46      3.59 o 
 -19   2   8       67.92       61.35      3.20 o 
 -18   2   8       39.95       32.00      1.94 o 
 -17   2   8       83.45       89.31      2.48 o 
 -16   2   8      125.79      113.85      6.83 o 
 -15   2   8      593.66      569.22     10.01 o 
 -14   2   8       36.41       42.29      1.36 o 
 -13   2   8     3199.60     3054.36     17.52 o 
 -12   2   8       55.56       61.30      2.05 o 
 -11   2   8      935.85      883.81      5.37 o 
 -10   2   8       52.94       53.40      1.74 o 
  -9   2   8        0.55        0.11      0.96 o 
  -8   2   8      353.95      338.47      2.81 o 
  -7   2   8      257.73      258.16      2.18 o 
  -6   2   8       69.83       74.05      1.53 o 
  -5   2   8      889.48      901.15      3.66 o 
  -4   2   8       49.51       34.71      1.60 o 
  -3   2   8      345.62      364.51      3.41 o 
  -2   2   8       38.39       42.39      1.62 o 
  -1   2   8        0.02       -1.00      1.00 o 
   0   2   8      606.68      629.22      6.09 o 
   1   2   8      310.73      344.18      5.06 o 
   2   2   8       60.95       77.96      2.49 o 
   3   2   8      717.73      730.88      7.26 o 
   4   2   8      810.53      857.72      5.60 o 
   5   2   8       27.34       20.59      0.96 o 
   6   2   8      233.78      251.36      2.80 o 
   7   2   8       48.05       44.74      1.37 o 
   8   2   8      102.74      114.74      1.74 o 
   9   2   8      359.70      390.17      3.55 o 
  10   2   8       12.68       16.20      1.16 o 
  11   2   8       42.46       40.26      1.47 o 
  12   2   8       28.32       25.68      1.46 o 
  13   2   8      263.10      277.13      3.07 o 
  14   2   8       80.61       72.97      2.31 o 
  15   2   8       11.99        7.61      1.46 o 
  16   2   8      222.57      228.43      3.42 o 
  17   2   8       53.94       51.84      2.40 o 
  18   2   8       73.06       76.60      4.10 o 
  19   2   8        0.04       -2.45      2.45 o 
  20   2   8       33.90       19.98      3.56 o 
  21   2   8        8.81        4.33      3.23 o 
  22   2   8        5.31        3.55      3.30 o 
  23   2   8        0.09       -3.52      3.52 o 
  24   2   8        9.68       11.61      3.79 o 
 -26   3   8        7.97       14.62      4.19 o 
 -25   3   8       65.78      108.46      7.94 o 
 -24   3   8       14.37       15.66      3.90 o 
 -23   3   8        4.88        6.60      3.60 o 
 -22   3   8       61.22       79.87      5.53 o 
 -21   3   8      107.76      118.27      5.02 o 
 -20   3   8       15.54       13.90      2.95 o 
 -19   3   8       16.13       11.36      2.89 o 
 -18   3   8      167.95      159.05      4.57 o 
 -17   3   8      260.63      256.94      4.56 o 
 -16   3   8      286.54      288.34      4.08 o 
 -15   3   8        9.80       11.98      1.73 o 
 -14   3   8      105.87      102.29      2.72 o 
 -13   3   8      120.04      123.91      2.81 o 
 -12   3   8      281.13      282.71      3.29 o 
 -11   3   8       18.65       13.13      1.44 o 
 -10   3   8       21.75       15.71      1.54 o 
  -9   3   8      118.81      111.19      7.31 o 
  -8   3   8      255.77      239.97      3.09 o 
  -7   3   8      890.50      884.85      6.94 o 
  -6   3   8        1.49        3.58      0.90 o 
  -5   3   8       55.94       61.12      1.50 o 
  -4   3   8      619.79      627.20      3.31 o 
  -3   3   8      194.57      199.90      2.89 o 
  -2   3   8       33.05       35.03      1.93 o 
  -1   3   8        5.23        2.01      1.42 o 
   0   3   8      143.30      149.39      3.08 o 
   1   3   8      102.47      106.85      2.27 o 
   2   3   8        2.85        1.59      1.07 o 
   3   3   8       17.10       15.51      1.67 o 
   4   3   8       51.21       54.02      1.32 o 
   5   3   8        2.70        1.08      0.90 o 
   6   3   8        0.52        0.71      0.97 o 
   7   3   8        0.27        1.10      1.07 o 
   8   3   8      421.88      430.48      3.26 o 
   9   3   8     1714.07     1761.32     12.30 o 
  10   3   8      183.12      201.24      2.87 o 
  11   3   8       31.28       24.60      1.61 o 
  12   3   8        0.02       -0.65      1.40 o 
  13   3   8      672.00      694.70      6.97 o 
  14   3   8      142.31      153.61      3.76 o 
  15   3   8        2.56        1.62      1.83 o 
  16   3   8        3.08        1.19      1.93 o 
  17   3   8       29.55       26.70      2.61 o 
  18   3   8       36.97       32.60      2.83 o 
  19   3   8       12.25       11.31      2.55 o 
  20   3   8        0.37        0.51      3.12 o 
  21   3   8       43.33       39.40      4.29 o 
  22   3   8        7.27        6.09      3.54 o 
  23   3   8        1.53       -3.18      4.21 o 
 -25   4   8        0.20       -0.81      3.83 o 
 -24   4   8       39.82       42.01      5.18 o 
 -23   4   8        1.88       -0.69      3.61 o 
 -22   4   8       41.99       41.87      4.54 o 
 -21   4   8        0.04       -0.98      3.04 o 
 -20   4   8        4.25        1.88      2.70 o 
 -19   4   8       29.19       30.22      3.12 o 
 -18   4   8      329.73      325.66      6.03 o 
 -17   4   8      315.47      327.93      5.87 o 
 -16   4   8      282.96      284.10      5.37 o 
 -15   4   8       55.80       53.40      2.87 o 
 -14   4   8        0.01       -0.20      1.99 o 
 -13   4   8       20.77       15.67      1.87 o 
 -12   4   8       90.66       88.46      2.76 o 
 -11   4   8        9.21        5.78      1.63 o 
 -10   4   8        3.29        2.65      1.55 o 
  -9   4   8      734.26      732.10      4.96 o 
  -8   4   8      325.86      322.35      3.08 o 
  -7   4   8       39.51       37.11      1.62 o 
  -6   4   8      155.99      163.96      2.29 o 
  -5   4   8       83.51       78.96      2.28 o 
  -4   4   8       76.56       77.59      2.05 o 
  -3   4   8      444.12      450.85      3.37 o 
  -2   4   8       13.02       16.77      0.98 o 
  -1   4   8       56.00       53.90      1.81 o 
   0   4   8       72.51       66.43      2.28 o 
   1   4   8      305.51      319.70      2.50 o 
   2   4   8       19.81       15.05      1.06 o 
   3   4   8      305.68      288.68      2.45 o 
   4   4   8      578.04      586.44      3.67 o 
   5   4   8      896.16      909.24      6.75 o 
   6   4   8      284.38      294.90      3.04 o 
   7   4   8       10.82       10.98      1.29 o 
   8   4   8      156.31      154.24      2.84 o 
   9   4   8      165.14      172.69      3.03 o 
  10   4   8       44.91       50.56      2.22 o 
  11   4   8       75.58       89.82      3.47 o 
  12   4   8      150.57      153.39      4.82 o 
  13   4   8      586.00      586.95      7.57 o 
  14   4   8       37.75       33.71      2.26 o 
  15   4   8       12.07        8.28      2.47 o 
  16   4   8        2.33        1.26      2.41 o 
  17   4   8       38.84       41.49      3.26 o 
  18   4   8        1.59       -0.69      2.52 o 
  19   4   8        1.86        0.38      2.60 o 
  20   4   8        6.85        1.81      3.10 o 
  21   4   8        0.00        0.15      3.49 o 
 -23   5   8        6.77        7.41      4.09 o 
 -22   5   8        4.34        1.31      3.53 o 
 -21   5   8        9.06        7.54      3.58 o 
 -20   5   8       46.67       43.86      4.28 o 
 -19   5   8        0.50        3.95      3.20 o 
 -18   5   8      117.79      124.10      4.74 o 
 -17   5   8        4.08        7.34      2.71 o 
 -16   5   8        0.37        1.46      2.56 o 
 -15   5   8      133.60      142.12      4.56 o 
 -14   5   8       42.30       39.63      3.10 o 
 -13   5   8      128.98      115.18      3.71 o 
 -12   5   8       18.54       15.97      2.23 o 
 -11   5   8      284.94      292.91      4.55 o 
 -10   5   8      634.98      609.43      5.97 o 
  -9   5   8        3.26        3.50      1.81 o 
  -8   5   8      513.76      474.67      6.20 o 
  -7   5   8      116.50      108.86      2.95 o 
  -6   5   8      153.73      132.58      2.85 o 
  -5   5   8      640.93      617.88      5.16 o 
  -4   5   8        8.42        6.75      1.72 o 
  -3   5   8       96.32       87.21      2.70 o 
  -2   5   8        0.29       -1.33      1.33 o 
  -1   5   8      101.33       91.68      2.23 o 
   0   5   8       18.81       12.87      1.40 o 
   1   5   8       50.42       44.53      2.07 o 
   2   5   8      206.29      195.68      3.11 o 
   3   5   8       23.50       19.07      1.69 o 
   4   5   8       60.43       56.16      2.44 o 
   5   5   8        2.44        0.34      1.57 o 
   6   5   8       52.63       49.98      2.25 o 
   7   5   8        7.12        6.42      1.63 o 
   8   5   8        8.63        8.18      1.68 o 
   9   5   8        0.00       -0.20      1.92 o 
  10   5   8      266.03      276.80      4.78 o 
  11   5   8       61.93       64.56      4.15 o 
  12   5   8      181.24      170.12      5.64 o 
  13   5   8      227.84      245.24      7.55 o 
  14   5   8       11.89       17.43      2.80 o 
  15   5   8      421.80      419.91      9.29 o 
  16   5   8       11.22       12.51      2.85 o 
  17   5   8       41.04       36.98      3.40 o 
  18   5   8        8.71        6.99      3.24 o 
  19   5   8        4.87        1.56      3.13 o 
 -20   6   8        8.95        6.25      3.68 o 
 -19   6   8        9.67        8.29      3.54 o 
 -18   6   8        2.53        3.85      3.31 o 
 -17   6   8       19.11       19.83      3.62 o 
 -16   6   8        0.05       -0.53      3.01 o 
 -15   6   8       17.34       13.33      3.34 o 
 -14   6   8       16.23       20.96      3.36 o 
 -13   6   8        0.03        1.34      2.84 o 
 -12   6   8      223.39      217.67      5.88 o 
 -11   6   8       31.61       31.30      3.43 o 
 -10   6   8      180.21      173.40      4.22 o 
  -9   6   8       68.92       67.37      3.32 o 
  -8   6   8       38.14       36.08      2.68 o 
  -7   6   8       28.29       27.92      2.70 o 
  -6   6   8      130.36      127.90      4.07 o 
  -5   6   8        6.04        6.28      2.73 o 
  -4   6   8      181.55      182.59      5.16 o 
  -3   6   8       35.12       36.38      3.21 o 
  -2   6   8      129.39      131.35      4.56 o 
  -1   6   8       25.85       17.21      3.09 o 
   0   6   8       90.61       92.11      4.11 o 
   1   6   8       13.30       10.06      2.46 o 
   2   6   8        0.12        0.75      2.28 o 
   3   6   8        2.94        2.39      2.27 o 
   4   6   8       17.88       14.34      2.58 o 
   5   6   8       11.97       13.48      2.59 o 
   6   6   8       27.45       26.29      2.72 o 
   7   6   8       10.97        6.25      2.35 o 
   8   6   8       32.03       31.74      2.88 o 
   9   6   8       20.58       15.60      2.33 o 
  10   6   8       28.54       25.45      2.91 o 
  11   6   8        1.50       -0.67      2.45 o 
  12   6   8        1.19        1.24      2.63 o 
  13   6   8       91.59      109.80      4.81 o 
  14   6   8       66.66       75.19      6.12 o 
  15   6   8       11.22       15.55      3.48 o 
  16   6   8       55.45       61.00      4.49 o 
 -15   7   8       10.96       16.17      3.66 o 
 -14   7   8       12.09       21.19      3.82 o 
 -13   7   8        0.85       -0.25      3.23 o 
 -12   7   8        1.08        5.22      3.26 o 
 -11   7   8        7.84       16.43      3.10 o 
 -10   7   8        0.82        4.09      2.74 o 
  -9   7   8        2.28        1.91      2.71 o 
  -8   7   8       12.67       11.31      2.77 o 
  -7   7   8        0.26       -0.14      2.88 o 
  -6   7   8       11.26       11.71      3.14 o 
  -5   7   8       59.19       56.91      3.98 o 
  -4   7   8       18.49       23.03      3.40 o 
  -3   7   8       37.69       33.51      5.67 o 
  -2   7   8       63.02       66.35      4.86 o 
  -1   7   8       94.55      105.55      4.85 o 
   0   7   8        6.92        6.03      3.22 o 
   1   7   8        2.85        1.53      2.66 o 
   2   7   8        2.11       -0.83      2.61 o 
   3   7   8       12.99       11.00      2.89 o 
   4   7   8        3.57       -2.23      2.62 o 
   5   7   8       41.94       37.61      3.49 o 
   6   7   8      173.17      189.11      5.69 o 
   7   7   8        7.65        4.57      2.82 o 
   8   7   8        0.37       -0.67      2.73 o 
   9   7   8        5.25        6.22      2.90 o 
  10   7   8      186.01      212.02      5.48 o 
  11   7   8       13.70       10.33      3.44 o 
  12   7   8       16.77       22.01      6.05 o 
  -7   8   8        0.19        0.02      3.63 o 
  -6   8   8        0.36        0.30      3.26 o 
  -5   8   8        0.02        1.78      3.24 o 
  -4   8   8       19.89       19.77      3.70 o 
  -3   8   8        7.23       15.12      3.59 o 
  -2   8   8       18.26       16.37      3.87 o 
  -1   8   8        1.18        1.37      3.07 o 
   0   8   8      120.43      140.18      5.67 o 
   1   8   8        0.22        0.84      5.15 o 
   2   8   8        7.09        5.69      3.64 o 
   3   8   8        3.31        3.38      3.51 o 
 -27   1   9       24.10       31.19      5.86 o 
 -26   1   9       80.24       86.96      7.39 o 
 -25   1   9        4.87        2.92      4.57 o 
 -24   1   9        6.53        8.33      4.39 o 
 -23   1   9        1.74       -2.18      3.05 o 
 -22   1   9       12.60       10.79      3.26 o 
 -21   1   9       91.16       83.83      3.73 o 
 -20   1   9       28.06       28.40      2.23 o 
 -19   1   9        6.30        6.03      1.77 o 
 -18   1   9        0.39        2.33      1.55 o 
 -17   1   9     1860.41     1711.16      9.62 o 
 -16   1   9      391.58      314.03      3.10 o 
 -15   1   9        1.62        1.19      1.12 o 
 -14   1   9        0.32       -1.16      1.16 o 
 -13   1   9        0.18       -0.02      1.03 o 
 -12   1   9       93.52       89.67      2.24 o 
 -11   1   9       42.88       49.83      1.85 o 
 -10   1   9     1021.12      969.33      5.03 o 
  -9   1   9       15.42       11.26      1.20 o 
  -8   1   9     1371.72     1397.34      7.62 o 
  -7   1   9      165.15      171.05      1.88 o 
  -6   1   9      122.47      134.66      1.56 o 
  -5   1   9      879.21      890.47      4.34 o 
  -4   1   9       92.99       76.03      1.24 o 
  -3   1   9     2553.62     2621.57     20.04 o 
  -2   1   9      179.84      172.74      1.76 o 
  -1   1   9      798.14      772.05      7.19 o 
   0   1   9      435.82      420.72      4.48 o 
   1   1   9       24.45       15.32      0.69 o 
   2   1   9      196.45      183.18      2.08 o 
   3   1   9      322.38      313.19      2.58 o 
   4   1   9        2.78        3.58      0.67 o 
   5   1   9       31.69       36.25      1.11 o 
   6   1   9     1686.04     1759.06     13.89 o 
   7   1   9      207.70      199.08      2.03 o 
   8   1   9      461.62      468.00      3.44 o 
   9   1   9      218.54      223.25      2.52 o 
  10   1   9      366.59      362.90      3.80 o 
  11   1   9      415.68      422.35      4.89 o 
  12   1   9      106.88      103.68      2.14 o 
  13   1   9        1.36        1.28      1.24 o 
  14   1   9       15.66       11.52      1.49 o 
  15   1   9        0.01       -1.28      1.48 o 
  16   1   9      252.12      264.60      4.08 o 
  17   1   9        2.73       -0.15      1.90 o 
  18   1   9       85.00       70.84      3.54 o 
  19   1   9       68.90       73.38      3.87 o 
  20   1   9       19.17       16.56      3.46 o 
  21   1   9        2.46       -2.89      2.89 o 
  22   1   9        2.37       -0.25      3.22 o 
  23   1   9        0.05        0.02      3.33 o 
 -27   2   9        6.42        2.14      5.06 o 
 -26   2   9       14.18       18.71      5.42 o 
 -25   2   9        0.07        1.79      3.54 o 
 -24   2   9       13.26       15.83      3.70 o 
 -23   2   9        2.03        4.08      3.40 o 
 -22   2   9        5.36        4.74      3.21 o 
 -21   2   9       26.36       33.19      3.34 o 
 -20   2   9        0.88        0.54      2.61 o 
 -19   2   9        0.11        1.88      2.50 o 
 -18   2   9      224.78      194.14      3.87 o 
 -17   2   9        0.29        3.13      1.75 o 
 -16   2   9        0.28        1.03      1.58 o 
 -15   2   9       27.55       33.62      1.91 o 
 -14   2   9       16.05       11.44      1.61 o 
 -13   2   9      942.46      960.50      6.45 o 
 -12   2   9     1686.60     1667.99      6.40 o 
 -11   2   9     1321.14     1291.87      5.18 o 
 -10   2   9      642.12      617.02      3.93 o 
  -9   2   9      402.17      383.92      3.10 o 
  -8   2   9       18.66       24.50      1.20 o 
  -7   2   9      265.39      265.28      2.53 o 
  -6   2   9      367.28      353.91      2.46 o 
  -5   2   9       13.63       12.21      0.82 o 
  -4   2   9      175.57      164.32      2.64 o 
  -3   2   9       76.66       78.86      2.10 o 
  -2   2   9      209.73      217.36      2.39 o 
  -1   2   9       69.91       70.83      1.87 o 
   0   2   9       60.00       48.08      1.85 o 
   1   2   9       89.40       78.45      2.15 o 
   2   2   9      475.80      501.50      4.34 o 
   3   2   9       44.09       50.77      3.09 o 
   4   2   9      134.86      133.70      1.63 o 
   5   2   9        0.00        0.27      0.86 o 
   6   2   9      634.22      658.07      3.63 o 
   7   2   9      265.01      254.53      2.24 o 
   8   2   9        0.67        1.27      0.98 o 
   9   2   9      247.45      258.55      2.62 o 
  10   2   9       16.46       23.19      1.37 o 
  11   2   9      431.28      452.19      5.60 o 
  12   2   9      529.29      543.34      5.51 o 
  13   2   9       32.54       31.00      1.71 o 
  14   2   9       78.43       70.29      2.39 o 
  15   2   9        5.19        3.66      1.51 o 
  16   2   9        1.29       -0.56      2.10 o 
  17   2   9        1.59        2.35      2.39 o 
  18   2   9       12.06        3.45      2.55 o 
  19   2   9       87.61       89.05      4.55 o 
  20   2   9       63.38       68.86      4.80 o 
  21   2   9       31.63       30.67      3.97 o 
  22   2   9        2.14       -1.80      5.36 o 
  23   2   9        0.66        1.11      4.13 o 
 -26   3   9      135.61      169.76      7.63 o 
 -25   3   9        5.13        4.11      3.79 o 
 -24   3   9       12.02        8.65      3.92 o 
 -23   3   9        1.65       -2.66      3.23 o 
 -22   3   9        0.51        1.65      3.26 o 
 -21   3   9       12.43        2.78      3.25 o 
 -20   3   9       68.86       52.68      3.73 o 
 -19   3   9      297.20      286.16      5.73 o 
 -18   3   9       13.77       15.69      2.72 o 
 -17   3   9       72.53       83.20      3.54 o 
 -16   3   9      463.82      436.77      6.17 o 
 -15   3   9      435.91      433.16      4.94 o 
 -14   3   9        2.60        1.32      1.63 o 
 -13   3   9       33.72       32.10      3.01 o 
 -12   3   9      635.30      637.48      5.09 o 
 -11   3   9       27.88       28.61      1.62 o 
 -10   3   9       14.95       14.58      1.43 o 
  -9   3   9      144.27      146.25      2.43 o 
  -8   3   9      252.07      245.01      2.67 o 
  -7   3   9      187.08      189.80      2.44 o 
  -6   3   9       97.90       95.95      1.65 o 
  -5   3   9      303.99      302.48      2.39 o 
  -4   3   9       89.58       73.12      2.31 o 
  -3   3   9       67.35       63.03      2.24 o 
  -2   3   9      263.73      269.00      3.40 o 
  -1   3   9      329.67      350.24      5.89 o 
   0   3   9      234.04      232.69      3.58 o 
   1   3   9       25.87       18.64      1.44 o 
   2   3   9      129.87      131.86      2.54 o 
   3   3   9        4.55        4.01      1.60 o 
   4   3   9        0.98        0.56      0.99 o 
   5   3   9        3.39        2.94      0.93 o 
   6   3   9       41.90       38.25      1.45 o 
   7   3   9        7.78        7.34      1.12 o 
   8   3   9       66.73       63.67      1.97 o 
   9   3   9        7.33        9.82      1.39 o 
  10   3   9      329.37      346.70      3.47 o 
  11   3   9     1058.22     1028.63      7.61 o 
  12   3   9      157.78      171.00      3.08 o 
  13   3   9      294.08      320.54      4.17 o 
  14   3   9       50.86       49.13      2.47 o 
  15   3   9       59.24       62.08      3.21 o 
  16   3   9        0.26       -1.60      2.37 o 
  17   3   9        7.33        1.64      2.80 o 
  18   3   9        2.74        1.54      3.00 o 
  19   3   9        1.03        1.29      3.47 o 
  20   3   9        1.46       -2.95      3.21 o 
  21   3   9       68.02       72.75      5.51 o 
 -24   4   9       31.82       34.22      4.63 o 
 -23   4   9      182.47      204.95      7.50 o 
 -22   4   9       68.13       89.71      5.78 o 
 -21   4   9       33.26       47.10      4.17 o 
 -20   4   9        0.58        2.03      2.78 o 
 -19   4   9        5.91        4.67      2.77 o 
 -18   4   9       22.72       19.62      2.89 o 
 -17   4   9       33.03       24.68      2.84 o 
 -16   4   9       13.73       15.00      2.72 o 
 -15   4   9        0.20        0.43      2.01 o 
 -14   4   9      150.68      149.47      3.79 o 
 -13   4   9      467.04      464.32      5.28 o 
 -12   4   9       35.26       38.00      2.35 o 
 -11   4   9       19.20       17.56      1.86 o 
 -10   4   9      119.89      118.26      2.98 o 
  -9   4   9      243.12      226.39      3.20 o 
  -8   4   9       98.37      102.23      2.52 o 
  -7   4   9      264.95      246.38      2.92 o 
  -6   4   9       42.31       43.73      1.65 o 
  -5   4   9       22.36       15.06      1.28 o 
  -4   4   9       60.13       45.00      1.80 o 
  -3   4   9        5.56       -0.96      0.96 o 
  -2   4   9        2.58        0.94      1.43 o 
  -1   4   9       88.96       83.95      5.68 o 
   0   4   9       32.43       25.76      2.41 o 
   1   4   9      244.55      225.77      4.11 o 
   2   4   9        2.64        2.50      1.00 o 
   3   4   9       79.49       71.29      3.27 o 
   4   4   9        9.09        8.88      1.10 o 
   5   4   9      194.57      190.73      7.30 o 
   6   4   9        0.07        0.05      1.12 o 
   7   4   9        2.65        0.50      1.31 o 
   8   4   9        0.06       -1.32      1.32 o 
   9   4   9       13.57       12.18      1.67 o 
  10   4   9      263.94      258.26      4.88 o 
  11   4   9      117.41      126.17      3.52 o 
  12   4   9       33.89       36.36      2.37 o 
  13   4   9       37.92       36.08      2.44 o 
  14   4   9       59.15       52.54      3.27 o 
  15   4   9       22.83       21.89      2.78 o 
  16   4   9        0.32       -1.68      2.41 o 
  17   4   9       54.19       50.69      3.44 o 
  18   4   9       11.20       14.99      3.23 o 
  19   4   9        2.12        1.72      3.61 o 
  20   4   9        0.31        1.12      3.52 o 
 -22   5   9        4.16        5.01      3.59 o 
 -21   5   9       36.42       40.69      4.37 o 
 -20   5   9       27.17       25.28      3.94 o 
 -19   5   9       35.02       34.62      4.04 o 
 -18   5   9       56.38       62.10      4.39 o 
 -17   5   9       21.94       23.91      4.72 o 
 -16   5   9       46.25       50.64      3.86 o 
 -15   5   9        3.18        2.51      2.84 o 
 -14   5   9      130.97      140.01      5.18 o 
 -13   5   9       52.34       60.20      3.38 o 
 -12   5   9        5.25        9.41      2.32 o 
 -11   5   9       35.41       39.80      2.87 o 
 -10   5   9       18.97       17.96      2.16 o 
  -9   5   9       78.07       81.00      3.10 o 
  -8   5   9       94.15       83.95      2.88 o 
  -7   5   9      293.36      270.53      3.73 o 
  -6   5   9       50.47       55.15      2.61 o 
  -5   5   9        1.01        0.99      1.84 o 
  -4   5   9       26.50       23.12      2.13 o 
  -3   5   9       83.57       80.15      2.71 o 
  -2   5   9        0.00       -1.54      1.54 o 
  -1   5   9        0.84       -1.91      1.91 o 
   0   5   9        7.52        2.04      1.60 o 
   1   5   9      479.78      464.52      4.52 o 
   2   5   9       19.73       23.00      2.22 o 
   3   5   9      292.51      299.37      4.48 o 
   4   5   9       10.06        6.86      1.91 o 
   5   5   9      153.33      150.76      3.25 o 
   6   5   9       55.89       58.53      2.62 o 
   7   5   9        0.64        0.27      1.53 o 
   8   5   9       72.89       71.86      2.96 o 
   9   5   9       79.99       83.37      4.33 o 
  10   5   9       30.03       31.05      2.49 o 
  11   5   9       42.05       50.04      2.85 o 
  12   5   9       14.79       20.20      2.81 o 
  13   5   9       97.31       96.71      7.45 o 
  14   5   9      144.57      145.27      5.24 o 
  15   5   9       50.82       51.42      5.34 o 
  16   5   9       23.94       24.85      3.54 o 
  17   5   9        0.91        4.03      3.13 o 
  18   5   9       33.86       47.72      5.44 o 
 -19   6   9       25.31       30.66      4.55 o 
 -18   6   9        7.37        7.11      3.52 o 
 -17   6   9        0.20       -2.31      3.18 o 
 -16   6   9        3.53        4.59      3.33 o 
 -15   6   9       21.59       19.88      3.55 o 
 -14   6   9        7.17        8.00      3.22 o 
 -13   6   9       24.84       31.42      3.59 o 
 -12   6   9        0.01       -0.35      2.90 o 
 -11   6   9       44.18       37.97      3.60 o 
 -10   6   9       12.55       17.25      2.37 o 
  -9   6   9      172.52      194.07      4.44 o 
  -8   6   9      544.74      555.26      6.17 o 
  -7   6   9       91.36      101.79      3.58 o 
  -6   6   9       12.80        6.97      2.47 o 
  -5   6   9       30.78       28.90      3.18 o 
  -4   6   9      202.06      213.93      5.41 o 
  -3   6   9        9.01       12.92      2.78 o 
  -2   6   9       15.09        8.27      2.64 o 
  -1   6   9       75.91       79.68      4.39 o 
   0   6   9       41.10       34.48      3.36 o 
   1   6   9        1.66        1.07      2.38 o 
   2   6   9        4.82        4.05      2.42 o 
   3   6   9        8.40        5.19      2.39 o 
   4   6   9       14.78        9.00      2.46 o 
   5   6   9       19.54       20.94      2.76 o 
   6   6   9        0.66       -2.18      2.18 o 
   7   6   9       10.99       12.24      2.55 o 
   8   6   9        0.05       -0.38      2.04 o 
   9   6   9       10.66        7.91      2.54 o 
  10   6   9        2.18       -0.04      2.48 o 
  11   6   9        0.28       -2.42      2.42 o 
  12   6   9       20.34       25.27      3.43 o 
  13   6   9       25.36       32.50      3.75 o 
  14   6   9       90.75       95.35      5.24 o 
 -14   7   9        0.22        0.90      3.92 o 
 -13   7   9        0.88        2.86      3.38 o 
 -12   7   9      118.55      125.47      6.24 o 
 -11   7   9       49.88       53.10      4.31 o 
 -10   7   9        0.65       -2.39      2.71 o 
  -9   7   9        4.93        4.18      2.76 o 
  -8   7   9        0.00        1.38      2.73 o 
  -7   7   9       48.30       47.92      4.03 o 
  -6   7   9       14.03        9.50      3.13 o 
  -5   7   9        4.12        4.58      3.12 o 
  -4   7   9       17.83       20.44      3.43 o 
  -3   7   9      424.43      423.15      7.69 o 
  -2   7   9      122.01      135.71      5.20 o 
  -1   7   9       63.77       71.82      4.50 o 
   0   7   9       88.39      105.39      5.46 o 
   1   7   9       47.30       45.06      4.09 o 
   2   7   9        4.43       -0.86      2.55 o 
   3   7   9       43.53       37.09      3.46 o 
   4   7   9       49.08       55.40      5.05 o 
   5   7   9        1.01       -1.46      2.69 o 
   6   7   9        1.24        0.04      2.73 o 
   7   7   9        2.52        3.64      3.27 o 
   8   7   9       14.95       19.60      3.07 o 
   9   7   9       11.69       18.70      3.16 o 
  10   7   9       24.33       19.65      5.88 o 
 -27   0  10      354.10      431.87     17.40 o 
 -26   0  10        0.01       -4.68      6.47 o 
 -25   0  10        3.17       -0.41      6.47 o 
 -24   0  10        0.22        4.75      6.40 o 
 -23   0  10      158.31      126.99     10.04 o 
 -22   0  10        7.04       13.41      6.26 o 
 -21   0  10      123.54      120.73      9.97 o 
 -20   0  10       12.85       11.87      2.97 o 
 -19   0  10       33.14       27.43      3.09 o 
 -18   0  10       28.69       27.67      3.18 o 
 -17   0  10        0.58        1.13      2.10 o 
 -16   0  10       29.88       16.58      1.95 o 
 -15   0  10      287.26      228.94      3.67 o 
 -14   0  10       52.04       45.60      2.25 o 
 -13   0  10        4.04        4.92      1.36 o 
 -12   0  10       14.16       20.09      1.46 o 
 -11   0  10      774.60      750.75      5.39 o 
 -10   0  10     3188.04     3020.52     52.26 o 
  -9   0  10      957.15      920.10      9.95 o 
  -8   0  10      410.25      380.48      5.43 o 
  -7   0  10      466.34      466.31      4.39 o 
  -6   0  10       43.43       40.15      2.04 o 
  -5   0  10       96.37       93.39      2.78 o 
  -4   0  10      521.24      535.07      4.81 o 
  -3   0  10      510.63      519.75      6.90 o 
  -2   0  10        2.98        0.30      1.24 o 
  -1   0  10      228.27      221.76      3.79 o 
   0   0  10      256.16      264.84      4.22 o 
   1   0  10      279.20      271.82      3.10 o 
   2   0  10      831.01      921.15     15.07 o 
   3   0  10       12.32        8.31      1.46 o 
   4   0  10       42.99       40.68      1.93 o 
   5   0  10       15.56       15.39      1.53 o 
   6   0  10      139.55      147.46      3.18 o 
   7   0  10        0.91       -0.17      1.54 o 
   8   0  10      140.95      158.35      3.48 o 
   9   0  10        0.69        1.23      1.85 o 
  10   0  10       15.53       15.44      2.20 o 
  11   0  10      191.19      190.06      4.43 o 
  12   0  10      161.21      169.46      6.30 o 
  13   0  10      285.69      303.43      5.52 o 
  14   0  10      151.56      154.56      5.21 o 
  15   0  10        8.51        6.25      2.63 o 
  16   0  10      107.84      108.85      5.18 o 
  17   0  10      819.58      855.80     24.10 o 
  18   0  10       22.68       34.94      4.48 o 
  19   0  10      200.09      205.20      8.13 o 
  20   0  10        0.03       -1.69      4.40 o 
  21   0  10       75.26       75.33      9.15 o 
  22   0  10       39.98       42.86      7.64 o 
 -27   1  10        0.08       -1.69      4.76 o 
 -26   1  10        0.09       -1.50      4.76 o 
 -25   1  10       18.80       22.42      5.37 o 
 -24   1  10        9.03        8.19      4.65 o 
 -23   1  10        3.68        7.37      4.43 o 
 -22   1  10       24.27       25.22      4.86 o 
 -21   1  10       13.47       14.14      4.37 o 
 -20   1  10        7.51        6.49      2.26 o 
 -19   1  10       27.77       32.12      2.41 o 
 -18   1  10      328.09      298.31      4.58 o 
 -17   1  10       14.62       21.93      2.02 o 
 -16   1  10      308.14      253.67      3.60 o 
 -15   1  10      110.41      116.96      2.81 o 
 -14   1  10        1.39        0.03      1.40 o 
 -13   1  10      144.96      134.66      2.59 o 
 -12   1  10       23.02       21.97      1.49 o 
 -11   1  10       40.28       40.42      1.70 o 
 -10   1  10      120.78      126.59      2.92 o 
  -9   1  10       13.85       12.18      1.19 o 
  -8   1  10      785.33      724.51      5.99 o 
  -7   1  10     2965.09     2945.84     13.94 o 
  -6   1  10        0.45       -0.77      0.77 o 
  -5   1  10      218.01      222.59      1.97 o 
  -4   1  10      138.80      135.58      2.31 o 
  -3   1  10      351.25      367.71      4.18 o 
  -2   1  10       78.87       81.25      1.53 o 
  -1   1  10       68.02       65.71      1.50 o 
   0   1  10        0.03       -0.76      0.76 o 
   1   1  10       90.92       96.12      1.80 o 
   2   1  10       19.03       19.91      1.06 o 
   3   1  10      183.08      170.07      1.78 o 
   4   1  10        5.71        3.30      0.80 o 
   5   1  10      111.21      100.67      1.76 o 
   6   1  10       19.78       18.60      1.13 o 
   7   1  10      541.57      552.06      3.84 o 
   8   1  10      656.99      670.06      4.54 o 
   9   1  10      258.94      259.44      2.35 o 
  10   1  10        8.24       11.86      1.33 o 
  11   1  10       27.16       24.46      1.51 o 
  12   1  10      153.07      155.48      3.07 o 
  13   1  10        7.66        9.01      1.71 o 
  14   1  10       26.24       20.32      1.94 o 
  15   1  10      161.93      166.23      4.59 o 
  16   1  10       27.07       24.86      2.27 o 
  17   1  10       94.72      103.71      4.07 o 
  18   1  10        6.32        5.87      2.60 o 
  19   1  10        0.13       -1.91      2.86 o 
  20   1  10       44.96       43.93      4.17 o 
  21   1  10        9.07        9.34      3.53 o 
  22   1  10        1.42        0.09      3.37 o 
 -26   2  10        8.14        9.16      5.29 o 
 -25   2  10       38.55       39.86      5.84 o 
 -24   2  10        0.24       -0.28      4.47 o 
 -23   2  10       25.51       32.51      5.34 o 
 -22   2  10       41.43       44.92      4.26 o 
 -21   2  10       24.62       24.60      3.17 o 
 -20   2  10      110.96      106.94      4.76 o 
 -19   2  10       10.83       14.67      2.79 o 
 -18   2  10        2.55        4.24      2.23 o 
 -17   2  10      169.83      161.33      3.48 o 
 -16   2  10     1312.23     1208.65      6.98 o 
 -15   2  10       33.05       40.10      2.12 o 
 -14   2  10      147.01      140.68      2.91 o 
 -13   2  10      504.43      460.07      4.25 o 
 -12   2  10      590.87      605.44      4.58 o 
 -11   2  10      321.59      288.67      3.53 o 
 -10   2  10       64.34       71.90      2.18 o 
  -9   2  10      388.44      382.20      3.19 o 
  -8   2  10       93.38       89.42      2.05 o 
  -7   2  10       25.15       22.59      1.15 o 
  -6   2  10       12.06       13.96      0.99 o 
  -5   2  10        0.00       -0.83      0.83 o 
  -4   2  10      372.60      378.67      3.38 o 
  -3   2  10       61.49       57.25      1.90 o 
  -2   2  10       64.47       73.13      2.01 o 
  -1   2  10      305.78      310.98      4.11 o 
   0   2  10      394.59      399.48      4.33 o 
   1   2  10        1.48        0.26      1.12 o 
   2   2  10      264.34      262.10      3.58 o 
   3   2  10       70.53       74.90      1.67 o 
   4   2  10      510.21      500.53      3.37 o 
   5   2  10      289.30      291.79      2.90 o 
   6   2  10      805.02      786.17      4.63 o 
   7   2  10      188.76      175.18      2.21 o 
   8   2  10        0.71        0.28      1.10 o 
   9   2  10        8.74        8.66      1.22 o 
  10   2  10      264.62      255.69      3.01 o 
  11   2  10       98.45      105.07      2.50 o 
  12   2  10      365.70      363.80      4.46 o 
  13   2  10       34.28       36.51      2.15 o 
  14   2  10      159.87      161.13      3.58 o 
  15   2  10       81.30       81.80      4.08 o 
  16   2  10       50.89       47.14      3.90 o 
  17   2  10       77.96       80.87      8.83 o 
  18   2  10        0.03       -2.85      2.85 o 
  19   2  10        1.25        0.26      2.90 o 
  20   2  10        0.56       -0.72      3.23 o 
  21   2  10       14.01       15.44      3.69 o 
 -25   3  10       25.02       32.93      5.84 o 
 -24   3  10       23.02       20.11      5.23 o 
 -23   3  10       49.44       50.98      4.70 o 
 -22   3  10        1.81        0.90      3.36 o 
 -21   3  10       12.31        7.91      3.48 o 
 -20   3  10        8.41        5.46      2.80 o 
 -19   3  10        0.44       -2.41      2.41 o 
 -18   3  10       78.97       68.53      3.71 o 
 -17   3  10      158.09      151.84      4.49 o 
 -16   3  10       72.05       66.62      3.20 o 
 -15   3  10       63.48       54.12      2.57 o 
 -14   3  10      159.01      152.15      3.19 o 
 -13   3  10      229.10      223.84      3.70 o 
 -12   3  10      227.70      208.56      3.47 o 
 -11   3  10       33.46       32.74      1.83 o 
 -10   3  10      609.24      587.14      4.40 o 
  -9   3  10      492.45      476.54      3.89 o 
  -8   3  10       92.80       85.59      2.08 o 
  -7   3  10       89.92       88.32      1.96 o 
  -6   3  10      314.93      289.18      2.31 o 
  -5   3  10        1.34        0.22      1.03 o 
  -4   3  10       72.67       61.22      2.40 o 
  -3   3  10       20.75       20.63      1.59 o 
  -2   3  10      131.74      122.34      2.43 o 
  -1   3  10       10.14        9.37      1.42 o 
   0   3  10      297.72      317.16      4.61 o 
   1   3  10       60.16       43.83      1.96 o 
   2   3  10      116.24      109.07      2.61 o 
   3   3  10       78.24       73.59      2.70 o 
   4   3  10        2.16        1.42      0.89 o 
   5   3  10       77.84       70.68      1.78 o 
   6   3  10        8.80        5.71      1.14 o 
   7   3  10       10.56       10.31      1.28 o 
   8   3  10        0.03       -0.15      1.25 o 
   9   3  10       18.97       15.64      1.51 o 
  10   3  10       21.99       21.10      1.74 o 
  11   3  10      386.42      382.65      3.98 o 
  12   3  10      154.67      159.75      3.66 o 
  13   3  10        0.17        3.41      2.03 o 
  14   3  10       68.94       71.19      4.53 o 
  15   3  10       90.01       93.27      4.71 o 
  16   3  10        0.79        3.25      2.68 o 
  17   3  10       23.16       21.56      3.29 o 
  18   3  10        4.34        3.10      3.23 o 
  19   3  10       49.32       53.69      4.50 o 
  20   3  10        0.37        4.81      4.09 o 
 -23   4  10       54.34       53.36      5.20 o 
 -22   4  10        1.49        7.55      3.74 o 
 -21   4  10        4.32        0.78      4.53 o 
 -20   4  10       22.43       16.87      3.43 o 
 -19   4  10      143.67      173.43      5.63 o 
 -18   4  10        1.04        4.75      2.98 o 
 -17   4  10       45.36       51.50      3.88 o 
 -16   4  10      135.57      127.14      5.03 o 
 -15   4  10      130.97      126.87      3.80 o 
 -14   4  10      288.49      290.53      4.66 o 
 -13   4  10       15.89       14.32      2.12 o 
 -12   4  10        9.91       10.75      2.00 o 
 -11   4  10      255.20      253.04      4.03 o 
 -10   4  10      799.98      781.92      5.56 o 
  -9   4  10       74.25       73.41      2.65 o 
  -8   4  10      750.68      739.63      5.11 o 
  -7   4  10      373.41      366.31      4.69 o 
  -6   4  10       13.27       17.96      1.54 o 
  -5   4  10      158.07      139.63      7.02 o 
  -4   4  10       24.26       16.21      1.79 o 
  -3   4  10      100.28       76.48      2.61 o 
  -2   4  10       27.79       16.06      1.77 o 
  -1   4  10      105.58       99.05      3.03 o 
   0   4  10      123.14      114.60      3.47 o 
   1   4  10       56.59       62.05      2.68 o 
   2   4  10      316.58      323.74      4.83 o 
   3   4  10      252.54      246.08      3.40 o 
   4   4  10       34.07       32.29      1.60 o 
   5   4  10      160.10      169.38      2.31 o 
   6   4  10      123.85      131.66      2.77 o 
   7   4  10        1.41        1.05      1.46 o 
   8   4  10        0.31       -1.22      1.60 o 
   9   4  10        9.81       10.71      1.84 o 
  10   4  10       94.93      100.18      3.50 o 
  11   4  10       11.99       12.67      2.18 o 
  12   4  10       62.32       61.40      3.21 o 
  13   4  10      272.71      294.70      6.66 o 
  14   4  10        2.43        2.10      2.73 o 
  15   4  10       22.71       18.60      3.19 o 
  16   4  10       27.02       24.85      3.27 o 
  17   4  10        1.40        3.08      3.00 o 
  18   4  10       28.62       25.72      4.22 o 
 -21   5  10       50.46       62.07      4.85 o 
 -20   5  10        1.12        3.90      3.49 o 
 -19   5  10        0.09        0.56      3.21 o 
 -18   5  10       58.25       57.67      4.27 o 
 -17   5  10        7.20       10.77      3.28 o 
 -16   5  10       17.83       20.22      3.35 o 
 -15   5  10       19.19       23.41      3.38 o 
 -14   5  10       10.95        9.25      3.03 o 
 -13   5  10      130.73      135.18      4.23 o 
 -12   5  10       29.61       31.20      2.76 o 
 -11   5  10       39.89       51.19      3.17 o 
 -10   5  10       43.05       47.07      3.01 o 
  -9   5  10       96.21       86.77      3.47 o 
  -8   5  10        1.94        4.62      2.08 o 
  -7   5  10      457.11      444.73      4.97 o 
  -6   5  10      208.28      191.70      3.66 o 
  -5   5  10       41.10       38.22      2.47 o 
  -4   5  10       15.33       16.85      2.26 o 
  -3   5  10        3.76       -0.16      1.97 o 
  -2   5  10       77.96       69.95      3.17 o 
  -1   5  10       90.65       90.78      3.55 o 
   0   5  10        5.31        3.60      2.00 o 
   1   5  10       78.50       67.49      3.10 o 
   2   5  10        1.45        0.08      1.81 o 
   3   5  10        0.01       -1.32      1.74 o 
   4   5  10      101.69      107.83      3.01 o 
   5   5  10       93.37       88.52      2.89 o 
   6   5  10        7.09        4.75      1.74 o 
   7   5  10       58.69       51.01      2.89 o 
   8   5  10        0.25       -0.81      2.17 o 
   9   5  10      164.72      165.99      4.61 o 
  10   5  10       18.32       18.75      2.60 o 
  11   5  10       37.54       36.92      3.04 o 
  12   5  10        5.04        5.98      2.56 o 
  13   5  10        1.03        0.04      2.51 o 
  14   5  10       31.35       25.94      3.48 o 
  15   5  10        9.12       17.91      3.86 o 
  16   5  10      149.60      155.86      6.83 o 
 -17   6  10        5.63        2.77      3.80 o 
 -16   6  10        1.51        1.50      3.23 o 
 -15   6  10       35.88       33.65      3.94 o 
 -14   6  10       52.66       57.44      4.23 o 
 -13   6  10        0.04       -0.53      3.00 o 
 -12   6  10        8.20        8.64      3.06 o 
 -11   6  10       45.00       40.93      3.78 o 
 -10   6  10       25.45       27.13      3.16 o 
  -9   6  10        2.43        0.14      2.56 o 
  -8   6  10       46.23       44.22      3.29 o 
  -7   6  10        0.53        1.53      2.49 o 
  -6   6  10       31.40       31.53      3.15 o 
  -5   6  10      236.31      232.47      5.56 o 
  -4   6  10        7.90        6.25      2.76 o 
  -3   6  10       64.60       66.16      3.97 o 
  -2   6  10      159.20      163.30      4.94 o 
  -1   6  10       13.06       16.39      2.97 o 
   0   6  10       14.31        7.09      2.82 o 
   1   6  10       20.57       16.35      2.97 o 
   2   6  10       42.29       41.68      3.07 o 
   3   6  10       26.14       29.09      2.92 o 
   4   6  10        0.13        1.26      2.30 o 
   5   6  10        7.02        6.67      2.49 o 
   6   6  10        3.68        0.87      2.35 o 
   7   6  10        1.44        1.50      2.00 o 
   8   6  10        6.92        4.33      2.51 o 
   9   6  10       25.27       26.98      2.96 o 
  10   6  10        4.91        1.94      2.85 o 
  11   6  10       13.06       10.56      3.16 o 
  12   6  10        1.77        1.14      2.95 o 
  13   6  10        7.57       10.05      3.75 o 
 -12   7  10       39.43       46.09      4.30 o 
 -11   7  10       15.71       23.00      3.76 o 
 -10   7  10       85.49       96.18      5.42 o 
  -9   7  10       85.14       78.08      4.38 o 
  -8   7  10        1.48        4.09      2.91 o 
  -7   7  10       15.69       13.52      2.99 o 
  -6   7  10        0.44       -1.88      3.01 o 
  -5   7  10       11.85       13.52      3.37 o 
  -4   7  10      255.45      257.69      6.26 o 
  -3   7  10       39.76       43.07      4.85 o 
  -2   7  10       23.38       23.76      3.49 o 
  -1   7  10       83.68       80.37      4.68 o 
   0   7  10        2.64        5.44      2.99 o 
   1   7  10       30.94       29.11      5.33 o 
   2   7  10        2.24       -4.30      4.30 o 
   3   7  10       42.49       46.72      4.68 o 
   4   7  10        1.06       -3.44      4.35 o 
   5   7  10       18.61       17.66      5.08 o 
   6   7  10        3.23       -1.45      4.27 o 
   7   7  10       11.58        6.45      4.57 o 
 -26   1  11        3.34        2.41      5.64 o 
 -25   1  11        1.58        1.70      4.86 o 
 -24   1  11       27.03       34.35      5.61 o 
 -23   1  11       97.98      103.47      7.46 o 
 -22   1  11       92.04       95.92      7.05 o 
 -21   1  11       19.70       28.91      4.86 o 
 -20   1  11        0.21       -1.23      3.20 o 
 -19   1  11       87.39       74.31      4.09 o 
 -18   1  11       23.87       30.38      2.66 o 
 -17   1  11        1.79        4.38      2.14 o 
 -16   1  11       91.79       93.03      3.26 o 
 -15   1  11      738.58      681.93      4.98 o 
 -14   1  11        9.60       14.59      1.61 o 
 -13   1  11      466.46      463.05      4.15 o 
 -12   1  11       62.89       67.25      2.24 o 
 -11   1  11      518.85      521.53      3.31 o 
 -10   1  11      163.01      159.36      2.20 o 
  -9   1  11      928.72      894.35      6.17 o 
  -8   1  11     1103.29     1034.70     14.88 o 
  -7   1  11     1325.56     1250.60      8.70 o 
  -6   1  11      289.54      263.91      3.30 o 
  -5   1  11       79.37       73.13      2.41 o 
  -4   1  11       18.05       18.34      1.25 o 
  -3   1  11        9.82        7.36      0.98 o 
  -2   1  11        8.27        5.21      1.02 o 
  -1   1  11       88.80       94.87      1.71 o 
   0   1  11      330.51      324.47      3.87 o 
   1   1  11       18.28       19.72      1.11 o 
   2   1  11       13.14        7.18      1.07 o 
   3   1  11       74.36       68.30      1.85 o 
   4   1  11      120.45      120.97      1.89 o 
   5   1  11       65.57       57.34      1.90 o 
   6   1  11      159.20      161.62      2.73 o 
   7   1  11        0.36       -0.37      1.32 o 
   8   1  11        0.04       -0.92      1.34 o 
   9   1  11       93.35      107.39      2.64 o 
  10   1  11        3.88        4.49      1.46 o 
  11   1  11      213.31      217.08      3.38 o 
  12   1  11       77.34       75.49      2.81 o 
  13   1  11       37.95       32.93      2.08 o 
  14   1  11       38.37       42.06      2.42 o 
  15   1  11      173.80      180.78      4.49 o 
  16   1  11       99.97      101.49      5.31 o 
  17   1  11        8.95       11.45      3.16 o 
  18   1  11        4.07        5.21      3.07 o 
  19   1  11       40.83       38.70      4.06 o 
  20   1  11       12.78       11.24      3.50 o 
  21   1  11        2.43        2.93      4.30 o 
 -25   2  11       30.34       55.24      6.55 o 
 -24   2  11       27.15       31.62      5.65 o 
 -23   2  11      117.73      115.58      7.54 o 
 -22   2  11        4.33        8.00      4.57 o 
 -21   2  11       41.96       49.98      5.62 o 
 -20   2  11        0.03        2.06      3.21 o 
 -19   2  11        7.01        7.30      3.28 o 
 -18   2  11       12.44       15.16      2.71 o 
 -17   2  11      136.03      129.60      3.82 o 
 -16   2  11      111.56      131.73      3.20 o 
 -15   2  11      359.07      364.78      4.19 o 
 -14   2  11      685.48      647.26      5.07 o 
 -13   2  11       19.14       15.08      1.69 o 
 -12   2  11       16.26       14.93      1.62 o 
 -11   2  11      184.14      163.33      2.84 o 
 -10   2  11      447.79      420.91      3.84 o 
  -9   2  11     1045.31     1037.48      4.84 o 
  -8   2  11      164.30      170.18      2.42 o 
  -7   2  11       85.80       88.32      1.99 o 
  -6   2  11      161.55      165.09      2.15 o 
  -5   2  11      223.49      225.50      2.20 o 
  -4   2  11        1.00       -0.48      0.95 o 
  -3   2  11       22.85       20.77      1.22 o 
  -2   2  11      101.39       95.13      2.20 o 
  -1   2  11      165.96      156.51      2.42 o 
   0   2  11      706.05      694.10      8.35 o 
   1   2  11      237.91      251.82      2.92 o 
   2   2  11        4.31        1.31      0.86 o 
   3   2  11       31.61       22.23      0.92 o 
   4   2  11       16.85       12.99      0.95 o 
   5   2  11       20.00       23.70      1.30 o 
   6   2  11       52.71       48.56      1.79 o 
   7   2  11      114.73      100.58      2.29 o 
   8   2  11       43.85       39.92      1.79 o 
   9   2  11      162.31      168.04      2.91 o 
  10   2  11        0.25        1.57      1.43 o 
  11   2  11        0.76        0.48      1.64 o 
  12   2  11       27.35       27.03      2.35 o 
  13   2  11      182.66      184.29      4.50 o 
  14   2  11       68.53       57.31      4.07 o 
  15   2  11        0.73       -0.18      2.71 o 
  16   2  11       35.19       32.00      3.64 o 
  17   2  11        8.39        5.71      3.03 o 
  18   2  11       14.52       11.05      3.34 o 
  19   2  11        0.99       -0.24      3.16 o 
  20   2  11        1.57        1.06      3.32 o 
 -24   3  11       11.22       10.12      5.17 o 
 -23   3  11       11.92       12.73      5.05 o 
 -22   3  11        0.86        1.91      4.35 o 
 -21   3  11       57.02       48.69      5.59 o 
 -20   3  11       17.38       20.26      4.57 o 
 -19   3  11        4.26        0.58      2.89 o 
 -18   3  11        0.14        1.27      2.84 o 
 -17   3  11       85.74       77.99      3.92 o 
 -16   3  11       99.81       93.64      3.49 o 
 -15   3  11      106.62       95.57      3.44 o 
 -14   3  11       24.63       27.16      2.14 o 
 -13   3  11       89.67       84.89      2.87 o 
 -12   3  11       23.26       18.91      1.90 o 
 -11   3  11       70.83       68.80      2.53 o 
 -10   3  11        9.57        5.92      1.62 o 
  -9   3  11      481.45      485.86      3.99 o 
  -8   3  11      482.47      488.74      3.61 o 
  -7   3  11       30.21       26.33      1.52 o 
  -6   3  11     1209.91     1176.08      7.13 o 
  -5   3  11       15.30       11.16      1.19 o 
  -4   3  11      152.96      134.69      2.97 o 
  -3   3  11        2.42       -1.35      1.35 o 
  -2   3  11      100.68       76.69      2.58 o 
  -1   3  11       76.92       66.38      2.73 o 
   0   3  11      102.89      104.72      2.45 o 
   1   3  11       20.07       11.33      1.76 o 
   2   3  11      238.06      229.60      3.63 o 
   3   3  11      112.77      108.17      2.99 o 
   4   3  11       57.72       48.97      1.49 o 
   5   3  11      212.86      214.98      2.61 o 
   6   3  11        0.07       -1.21      1.21 o 
   7   3  11       24.41       23.51      1.73 o 
   8   3  11       11.30       10.29      1.66 o 
   9   3  11        0.94       -0.89      1.70 o 
  10   3  11        0.03       -0.86      1.79 o 
  11   3  11       17.96       17.76      2.17 o 
  12   3  11       47.91       47.83      2.64 o 
  13   3  11        2.73        4.65      2.29 o 
  14   3  11      237.43      232.21      5.92 o 
  15   3  11       85.04       93.57      4.83 o 
  16   3  11        0.18       -1.46      2.73 o 
  17   3  11       38.99       34.99      3.70 o 
  18   3  11       10.81        8.24      3.23 o 
  19   3  11        0.01        1.56      3.48 o 
 -22   4  11        8.86        9.11      5.01 o 
 -21   4  11       35.30       49.30      5.37 o 
 -20   4  11       22.58       26.34      3.80 o 
 -19   4  11       33.15       39.49      3.94 o 
 -18   4  11       99.16      104.95      7.12 o 
 -17   4  11        3.35        4.21      2.97 o 
 -16   4  11      114.79      101.91      4.71 o 
 -15   4  11       10.24       11.62      3.00 o 
 -14   4  11        9.19       12.06      2.41 o 
 -13   4  11       10.34        8.94      2.34 o 
 -12   4  11        0.02        1.30      2.10 o 
 -11   4  11       19.80       21.14      2.34 o 
 -10   4  11      149.91      152.60      3.76 o 
  -9   4  11        7.20        7.72      2.01 o 
  -8   4  11      335.26      322.80      4.14 o 
  -7   4  11       22.92       27.81      1.83 o 
  -6   4  11       51.07       47.09      2.08 o 
  -5   4  11       22.90       17.00      1.89 o 
  -4   4  11      713.54      712.10      6.87 o 
  -3   4  11       63.98       58.68      2.83 o 
  -2   4  11      126.47      111.92      3.79 o 
  -1   4  11      129.36      117.89      3.31 o 
   0   4  11       16.18       10.53      2.02 o 
   1   4  11        1.29       -2.07      2.07 o 
   2   4  11       99.30       93.57      3.41 o 
   3   4  11        4.98        4.56      1.46 o 
   4   4  11      405.31      390.26      5.20 o 
   5   4  11        3.81        6.27      1.54 o 
   6   4  11      206.47      215.66      3.42 o 
   7   4  11        0.02       -0.94      1.65 o 
   8   4  11        1.68        0.72      1.74 o 
   9   4  11       67.65       69.35      3.00 o 
  10   4  11        5.40        4.56      2.13 o 
  11   4  11       24.23       22.34      3.00 o 
  12   4  11        7.92        6.32      2.71 o 
  13   4  11       42.83       45.02      3.63 o 
  14   4  11       11.39       15.67      3.00 o 
  15   4  11        2.62        3.90      2.89 o 
  16   4  11       52.56       55.62      4.78 o 
  17   4  11       22.65       20.56      4.03 o 
 -20   5  11      156.80      197.91     12.80 o 
 -19   5  11      121.43      156.07      6.09 o 
 -18   5  11      126.87      135.00      5.76 o 
 -17   5  11        8.24        4.98      3.18 o 
 -16   5  11       59.63       68.42      4.54 o 
 -15   5  11        2.58        3.46      3.03 o 
 -14   5  11      243.71      249.91      6.26 o 
 -13   5  11        5.20        3.54      2.42 o 
 -12   5  11      152.65      151.21      4.34 o 
 -11   5  11      254.00      252.43      4.88 o 
 -10   5  11       48.66       60.00      3.29 o 
  -9   5  11       25.82       29.05      2.53 o 
  -8   5  11      122.00      111.83      4.44 o 
  -7   5  11       16.14       12.31      2.42 o 
  -6   5  11      311.98      332.35      4.85 o 
  -5   5  11      260.36      268.75      4.44 o 
  -4   5  11       25.19       15.19      2.09 o 
  -3   5  11       26.90       22.22      2.28 o 
  -2   5  11       35.91       28.11      2.31 o 
  -1   5  11       46.28       48.78      3.60 o 
   0   5  11        4.16        8.55      3.03 o 
   1   5  11       88.31       83.54      5.52 o 
   2   5  11      122.97      120.35      4.79 o 
   3   5  11       63.94       56.53      3.90 o 
   4   5  11       84.62       73.54      3.32 o 
   5   5  11       56.43       54.86      3.11 o 
   6   5  11        0.92       -0.88      2.00 o 
   7   5  11      146.26      131.42      4.44 o 
   8   5  11       27.15       28.72      2.77 o 
   9   5  11        0.09        0.88      2.25 o 
  10   5  11       33.54       39.74      3.41 o 
  11   5  11        0.26       -0.30      2.64 o 
  12   5  11       26.53       23.59      3.35 o 
  13   5  11        3.06        3.60      3.30 o 
  14   5  11       11.33        7.79      3.77 o 
 -16   6  11        0.09       -1.55      3.31 o 
 -15   6  11        1.30        3.22      3.37 o 
 -14   6  11        0.07        3.20      3.12 o 
 -13   6  11        0.02       -1.66      3.04 o 
 -12   6  11       10.00       12.14      3.25 o 
 -11   6  11       24.05       27.42      3.53 o 
 -10   6  11       95.86       75.96      4.46 o 
  -9   6  11      109.28      120.90      5.02 o 
  -8   6  11        0.02        2.61      2.87 o 
  -7   6  11       44.21       39.86      3.19 o 
  -6   6  11        5.40        6.21      3.06 o 
  -5   6  11       12.33       12.65      2.58 o 
  -4   6  11       37.07       42.36      4.59 o 
  -3   6  11       12.21        8.81      3.78 o 
  -2   6  11        7.38        6.45      3.61 o 
  -1   6  11       24.68       24.25      4.14 o 
   0   6  11        5.41        3.26      3.52 o 
   1   6  11        4.85        0.83      4.30 o 
   2   6  11       20.68       22.91      4.67 o 
   3   6  11       54.02       57.73      4.65 o 
   4   6  11       20.87       19.56      3.78 o 
   5   6  11       47.83       44.89      4.44 o 
   6   6  11       65.78       61.75      4.40 o 
   7   6  11       18.50       13.70      4.07 o 
   8   6  11       15.14        9.46      5.52 o 
   9   6  11       31.80       33.97      5.83 o 
  10   6  11        1.70        6.48      5.17 o 
  -9   7  11      120.11      139.93      6.43 o 
  -8   7  11        0.09       -0.41      3.52 o 
  -7   7  11       13.34       11.82      3.76 o 
  -6   7  11       58.08       52.75      4.65 o 
  -5   7  11      172.43      182.85      6.41 o 
  -4   7  11       50.52       68.88      5.77 o 
  -3   7  11      129.50      172.52      7.57 o 
  -2   7  11      109.76      126.53      7.34 o 
  -1   7  11        0.10       -0.03      4.63 o 
   0   7  11       32.74       30.36      4.89 o 
   1   7  11       37.47       32.21      4.95 o 
   2   7  11       16.47        6.62      4.91 o 
   3   7  11        0.01       -3.81      4.95 o 
   4   7  11        0.01        0.41      6.54 o 
 -25   0  12       62.62       76.01      9.84 o 
 -24   0  12       67.93       90.46     10.73 o 
 -23   0  12      129.18      114.06     10.80 o 
 -22   0  12        0.00       -2.27      5.98 o 
 -21   0  12       18.78       17.68      6.60 o 
 -20   0  12        0.38        0.89      5.57 o 
 -19   0  12        0.09        3.07      3.92 o 
 -18   0  12       16.93       17.99      4.18 o 
 -17   0  12       60.32       60.55      5.10 o 
 -16   0  12       57.52       48.62      4.74 o 
 -15   0  12        9.94       18.63      3.06 o 
 -14   0  12       20.94       23.49      3.10 o 
 -13   0  12        5.39        0.41      2.54 o 
 -12   0  12      104.19       93.85      7.70 o 
 -11   0  12      263.09      266.18      6.96 o 
 -10   0  12      138.39      127.76      5.49 o 
  -9   0  12      163.39      163.00      5.67 o 
  -8   0  12     1384.67     1340.00     11.69 o 
  -7   0  12      525.88      506.43      5.70 o 
  -6   0  12      554.49      527.86      5.67 o 
  -5   0  12      349.07      316.63      4.65 o 
  -4   0  12     2860.99     2958.90     38.42 o 
  -3   0  12      990.59      990.46     18.04 o 
  -2   0  12     1094.95     1057.54     13.69 o 
  -1   0  12      183.41      142.71      7.57 o 
   0   0  12        0.72        1.03      5.02 o 
   1   0  12       64.43       52.98      2.35 o 
   2   0  12        4.00        5.72      1.67 o 
   3   0  12       38.72       34.33      2.06 o 
   4   0  12       37.89       30.74      2.33 o 
   5   0  12        0.01       -1.45      1.86 o 
   6   0  12       84.31       84.36      3.50 o 
   7   0  12       31.20       33.60      2.31 o 
   8   0  12      133.54      125.04      3.94 o 
   9   0  12       47.81       51.17      3.02 o 
  10   0  12       91.33       99.09      3.97 o 
  11   0  12       62.53       45.90      2.96 o 
  12   0  12       25.05       30.09      3.14 o 
  13   0  12       79.29       98.86      4.85 o 
  14   0  12       15.29       14.06      2.96 o 
  15   0  12      102.22       96.63      7.98 o 
  16   0  12       64.70       83.84      6.27 o 
  17   0  12        0.46        5.50      5.37 o 
  18   0  12      582.55      547.03     16.51 o 
 -25   1  12        3.85        3.92      4.96 o 
 -24   1  12       66.54       62.44      6.50 o 
 -23   1  12        5.77       13.31      5.06 o 
 -22   1  12       30.99       31.60      5.27 o 
 -21   1  12        2.16       -3.93      3.93 o 
 -20   1  12       22.23       22.72      4.61 o 
 -19   1  12       11.34       13.28      3.47 o 
 -18   1  12        0.59        1.61      3.07 o 
 -17   1  12        9.86       13.71      2.80 o 
 -16   1  12        3.17        3.59      2.53 o 
 -15   1  12       13.56       15.90      2.36 o 
 -14   1  12       96.86       85.11      3.52 o 
 -13   1  12      370.31      357.46      4.71 o 
 -12   1  12        9.62       12.20      1.96 o 
 -11   1  12      668.91      653.56      6.21 o 
 -10   1  12      121.54      106.96      3.37 o 
  -9   1  12        0.79        1.10      1.74 o 
  -8   1  12      110.33      110.03      3.24 o 
  -7   1  12     1079.96     1047.22      8.38 o 
  -6   1  12     1106.42     1068.90      6.65 o 
  -5   1  12      152.02      139.90      2.60 o 
  -4   1  12       74.12       66.51      2.16 o 
  -3   1  12       40.49       36.86      1.66 o 
  -2   1  12       38.36       41.11      1.73 o 
  -1   1  12        0.52       -0.87      1.18 o 
   0   1  12      170.90      162.07      2.74 o 
   1   1  12        2.93        0.81      1.23 o 
   2   1  12      143.00      123.09      2.48 o 
   3   1  12       10.62       12.02      1.51 o 
   4   1  12      199.41      184.65      2.80 o 
   5   1  12      212.38      228.22      3.19 o 
   6   1  12       27.46       24.58      1.70 o 
   7   1  12        2.85        2.38      1.41 o 
   8   1  12        0.15        0.59      1.43 o 
   9   1  12        0.35       -0.37      1.49 o 
  10   1  12       19.58       19.12      1.71 o 
  11   1  12        4.28        2.31      1.65 o 
  12   1  12        1.03        0.49      1.79 o 
  13   1  12        1.44        4.48      2.37 o 
  14   1  12      133.21      146.10      4.97 o 
  15   1  12        0.19        6.09      2.95 o 
  16   1  12       26.05       27.02      3.56 o 
  17   1  12       10.61        9.53      3.31 o 
  18   1  12        0.27       -0.19      3.04 o 
  19   1  12       19.07       18.57      3.81 o 
 -24   2  12      144.51      172.44      9.17 o 
 -23   2  12        5.29        5.36      4.79 o 
 -22   2  12       94.10      116.77      7.70 o 
 -21   2  12       15.00       23.47      4.98 o 
 -20   2  12        5.05        2.27      3.96 o 
 -19   2  12      102.08       96.20      5.50 o 
 -18   2  12        2.04       -0.33      3.02 o 
 -17   2  12       11.31       14.78      2.71 o 
 -16   2  12       37.62       30.39      2.74 o 
 -15   2  12      244.05      248.44      4.41 o 
 -14   2  12      285.00      314.32      4.67 o 
 -13   2  12        6.12        7.42      1.88 o 
 -12   2  12      148.88      153.33      3.39 o 
 -11   2  12      215.85      209.83      3.53 o 
 -10   2  12       16.14       13.82      1.64 o 
  -9   2  12        1.76        0.25      1.37 o 
  -8   2  12       89.82       93.45      2.44 o 
  -7   2  12       35.42       36.89      1.74 o 
  -6   2  12      111.57      112.12      2.34 o 
  -5   2  12      247.11      252.03      2.76 o 
  -4   2  12      113.52      110.40      2.78 o 
  -3   2  12       64.81       61.31      1.90 o 
  -2   2  12       16.56       15.04      1.11 o 
  -1   2  12       41.10       36.05      1.39 o 
   0   2  12      128.95      121.08      2.23 o 
   1   2  12       30.97       30.72      1.31 o 
   2   2  12      553.62      507.97      6.49 o 
   3   2  12      191.15      185.19      3.76 o 
   4   2  12       82.90       74.34      2.27 o 
   5   2  12      156.56      152.02      2.79 o 
   6   2  12        7.85        6.49      1.47 o 
   7   2  12       10.63        9.23      1.92 o 
   8   2  12      135.01      122.75      3.26 o 
   9   2  12        0.24        0.24      1.76 o 
  10   2  12        6.16        3.81      1.86 o 
  11   2  12      142.27      138.63      3.70 o 
  12   2  12        7.98        7.07      2.30 o 
  13   2  12       13.98       13.32      2.76 o 
  14   2  12       44.34       42.24      3.47 o 
  15   2  12        5.33        4.61      2.76 o 
  16   2  12        1.83       -0.80      2.93 o 
  17   2  12       44.47       47.37      4.20 o 
  18   2  12       14.10       11.62      3.48 o 
 -23   3  12        7.65        6.35      5.16 o 
 -22   3  12        0.11        0.78      4.57 o 
 -21   3  12        0.00       -0.15      4.61 o 
 -20   3  12        0.01       -1.11      4.11 o 
 -19   3  12        5.42        2.10      3.60 o 
 -18   3  12        3.09        4.56      3.66 o 
 -17   3  12       23.48       30.68      4.11 o 
 -16   3  12       15.37       17.83      3.75 o 
 -15   3  12       31.88       37.16      3.25 o 
 -14   3  12        0.59        1.83      2.15 o 
 -13   3  12       46.61       38.42      2.40 o 
 -12   3  12       13.87        8.58      1.94 o 
 -11   3  12      323.13      347.73      4.87 o 
 -10   3  12       77.67       79.01      2.99 o 
  -9   3  12      231.82      218.53      3.64 o 
  -8   3  12      490.25      467.65      4.53 o 
  -7   3  12      987.71      995.74      8.76 o 
  -6   3  12        1.08        1.11      1.70 o 
  -5   3  12      389.86      380.45      4.18 o 
  -4   3  12      157.65      150.60      3.70 o 
  -3   3  12       31.87       31.75      3.24 o 
  -2   3  12      219.60      195.48      4.94 o 
  -1   3  12        0.49       -1.73      1.73 o 
   0   3  12      201.70      177.05      3.32 o 
   1   3  12       29.01       23.99      2.03 o 
   2   3  12       63.66       64.99      2.90 o 
   3   3  12        4.16        4.96      2.49 o 
   4   3  12        9.07        9.19      1.44 o 
   5   3  12       18.74       13.78      1.62 o 
   6   3  12       31.77       32.36      1.99 o 
   7   3  12        4.97        4.03      1.67 o 
   8   3  12       14.10       15.35      2.11 o 
   9   3  12       10.14        7.50      2.10 o 
  10   3  12       96.98       98.41      3.75 o 
  11   3  12       14.05       13.39      2.40 o 
  12   3  12        0.08        1.70      2.25 o 
  13   3  12        5.81        1.66      2.65 o 
  14   3  12       89.65       91.86      4.70 o 
  15   3  12       25.62       28.65      3.42 o 
  16   3  12        1.21        2.35      2.92 o 
  17   3  12       28.34       21.63      3.50 o 
 -21   4  12       18.25       24.82      4.91 o 
 -20   4  12       73.42       71.09      5.72 o 
 -19   4  12        4.07        2.88      3.98 o 
 -18   4  12       73.82       87.71      6.00 o 
 -17   4  12       47.76       40.18      4.55 o 
 -16   4  12        2.21        5.50      3.58 o 
 -15   4  12      261.02      285.41      6.37 o 
 -14   4  12        6.26        5.45      2.31 o 
 -13   4  12        0.63        1.25      2.17 o 
 -12   4  12       22.36       24.38      2.54 o 
 -11   4  12       31.75       31.30      2.50 o 
 -10   4  12        1.53        2.11      1.97 o 
  -9   4  12      195.42      193.72      3.92 o 
  -8   4  12       11.82       15.53      2.66 o 
  -7   4  12      267.30      269.03      4.54 o 
  -6   4  12       28.72       23.77      2.20 o 
  -5   4  12       21.06       18.92      2.00 o 
  -4   4  12       60.17       50.13      4.10 o 
  -3   4  12        8.83        0.60      2.17 o 
  -2   4  12       57.70       52.94      2.98 o 
  -1   4  12      231.68      217.99      4.68 o 
   0   4  12        3.40       -0.84      2.13 o 
   1   4  12       23.97       19.71      2.52 o 
   2   4  12      315.72      327.12      9.06 o 
   3   4  12        4.79        4.71      2.75 o 
   4   4  12       18.69       11.86      2.94 o 
   5   4  12        0.97        2.25      1.93 o 
   6   4  12        2.92        3.40      2.57 o 
   7   4  12       17.10       16.80      2.56 o 
   8   4  12       25.26       20.23      2.73 o 
   9   4  12       30.16       34.70      3.15 o 
  10   4  12       13.54       11.91      2.67 o 
  11   4  12        4.49        2.88      2.61 o 
  12   4  12        0.00        0.92      2.72 o 
  13   4  12       61.61       55.18      3.89 o 
  14   4  12       48.31       42.70      4.45 o 
  15   4  12        0.17        2.09      3.36 o 
 -18   5  12       27.35       22.72      4.55 o 
 -17   5  12       40.26       46.57      5.01 o 
 -16   5  12       71.27       72.08      5.61 o 
 -15   5  12        1.89        5.68      3.18 o 
 -14   5  12        1.28       -0.67      2.90 o 
 -13   5  12       50.25       54.42      3.98 o 
 -12   5  12       42.01       41.29      3.59 o 
 -11   5  12      112.27      112.00      4.79 o 
 -10   5  12       11.97        8.98      2.76 o 
  -9   5  12        0.03        0.35      2.78 o 
  -8   5  12      127.75      137.86      4.67 o 
  -7   5  12      205.26      200.77      5.31 o 
  -6   5  12      108.31       99.76      5.68 o 
  -5   5  12       11.85       14.10      3.03 o 
  -4   5  12       18.10       21.16      3.18 o 
  -3   5  12        9.27        9.94      2.96 o 
  -2   5  12        0.04        0.71      2.55 o 
  -1   5  12       17.08       14.57      3.49 o 
   0   5  12       21.99       23.10      3.69 o 
   1   5  12       36.06       38.77      4.79 o 
   2   5  12        7.30        6.51      3.95 o 
   3   5  12        6.23        5.31      2.95 o 
   4   5  12      122.88      122.60      6.44 o 
   5   5  12       10.56        8.70      3.56 o 
   6   5  12        0.13       -1.35      3.15 o 
   7   5  12        1.75       -0.68      3.40 o 
   8   5  12        1.93       -1.22      3.56 o 
   9   5  12        0.01       -0.61      3.45 o 
  10   5  12        3.29        7.40      4.97 o 
  11   5  12        3.73        3.50      4.80 o 
  12   5  12       31.54       25.31      5.69 o 
 -13   6  12        0.43       -0.07      3.18 o 
 -12   6  12        1.09        1.55      3.15 o 
 -11   6  12        4.59        8.86      3.20 o 
 -10   6  12        4.20        8.47      3.14 o 
  -9   6  12        0.95        5.06      3.80 o 
  -8   6  12        2.63        5.84      3.86 o 
  -7   6  12        6.74       10.14      3.92 o 
  -6   6  12       11.22       17.35      3.53 o 
  -5   6  12       43.79       49.36      4.19 o 
  -4   6  12      257.69      272.42      6.88 o 
  -3   6  12       19.73       23.97      3.59 o 
  -2   6  12       12.98       11.25      3.99 o 
  -1   6  12       19.56       19.89      4.30 o 
   0   6  12       63.10       64.40      5.79 o 
   1   6  12        0.05       -0.98      3.61 o 
   2   6  12        0.77       -3.72      4.21 o 
   3   6  12        4.83       16.79      6.95 o 
   4   6  12        1.71       -1.58      5.50 o 
   5   6  12        0.46        2.13      6.12 o 
   6   6  12        0.86       -5.28      8.56 o 
   7   6  12        0.30       -4.27      7.09 o 
   8   6  12       17.76       12.83      5.38 o 
 -23   1  13        0.97        5.85      4.79 o 
 -22   1  13        0.00        0.61      4.43 o 
 -21   1  13       23.99       34.04      5.27 o 
 -20   1  13       94.85       91.52      6.95 o 
 -19   1  13        1.68       -1.82      5.23 o 
 -18   1  13       36.45       44.32      4.13 o 
 -17   1  13       90.43       86.66      5.01 o 
 -16   1  13      117.15      120.09      4.67 o 
 -15   1  13       19.20       23.35      2.91 o 
 -14   1  13      366.81      368.39      5.99 o 
 -13   1  13        0.05       -0.85      2.08 o 
 -12   1  13      204.96      204.42      4.21 o 
 -11   1  13        0.45        0.05      1.99 o 
 -10   1  13       16.07       11.85      2.07 o 
  -9   1  13      185.54      181.30      3.85 o 
  -8   1  13        0.50        1.03      1.79 o 
  -7   1  13       71.85       63.21      2.92 o 
  -6   1  13      215.25      198.28      4.20 o 
  -5   1  13       66.34       66.52      3.21 o 
  -4   1  13     1057.53     1081.48     11.18 o 
  -3   1  13        2.15        0.70      1.62 o 
  -2   1  13      818.03      835.44      7.75 o 
  -1   1  13       33.71       29.45      2.13 o 
   0   1  13       38.94       32.10      1.71 o 
   1   1  13       78.11       75.04      2.34 o 
   2   1  13      107.85       87.89      2.85 o 
   3   1  13       71.73       58.50      2.20 o 
   4   1  13        0.18       -1.43      1.43 o 
   5   1  13       15.86       20.07      1.69 o 
   6   1  13        5.54        6.83      1.76 o 
   7   1  13      223.51      217.12      3.74 o 
   8   1  13      107.07      105.99      3.72 o 
   9   1  13        0.00       -0.29      1.77 o 
  10   1  13       13.01       11.86      2.06 o 
  11   1  13        3.72        2.27      2.09 o 
  12   1  13        9.03        8.96      2.35 o 
  13   1  13       37.62       38.94      2.95 o 
  14   1  13       63.59       71.75      6.53 o 
  15   1  13        7.74        4.49      2.95 o 
  16   1  13        9.27       13.08      3.28 o 
  17   1  13        4.17        2.47      3.16 o 
 -23   2  13        9.92       11.45      5.16 o 
 -22   2  13       87.05      111.14      9.70 o 
 -21   2  13       23.75       27.00      5.22 o 
 -20   2  13       27.16       25.37      5.07 o 
 -19   2  13        0.06        5.07      4.27 o 
 -18   2  13        4.11        3.03      4.06 o 
 -17   2  13        1.58       -2.10      3.74 o 
 -16   2  13       34.87       33.46      4.13 o 
 -15   2  13        2.43        3.05      2.62 o 
 -14   2  13      110.82       96.59      4.23 o 
 -13   2  13        4.12        4.53      2.47 o 
 -12   2  13      204.40      202.45      4.76 o 
 -11   2  13      109.45      114.71      3.99 o 
 -10   2  13      128.05      122.24      3.88 o 
  -9   2  13       34.37       31.47      2.50 o 
  -8   2  13       10.06        6.76      2.02 o 
  -7   2  13      246.00      250.06      5.05 o 
  -6   2  13       63.54       62.59      3.86 o 
  -5   2  13        5.75        5.06      1.70 o 
  -4   2  13        1.19        0.87      1.68 o 
  -3   2  13      172.27      177.38      4.03 o 
  -2   2  13        0.77       -1.21      1.37 o 
  -1   2  13      171.55      163.34      3.81 o 
   0   2  13      470.51      424.63      7.43 o 
   1   2  13       53.77       38.14      2.81 o 
   2   2  13        2.42       -0.71      1.50 o 
   3   2  13      110.89      109.68      2.91 o 
   4   2  13        4.09        2.81      1.78 o 
   5   2  13       55.78       48.97      2.57 o 
   6   2  13        3.00        1.43      1.88 o 
   7   2  13       29.28       23.94      2.77 o 
   8   2  13       90.43       88.30      3.53 o 
   9   2  13       42.54       31.58      2.57 o 
  10   2  13      102.39      109.28      3.66 o 
  11   2  13       24.82       20.95      2.54 o 
  12   2  13       14.54       17.53      2.92 o 
  13   2  13       77.63       96.60      4.68 o 
  14   2  13        4.30        3.09      2.72 o 
  15   2  13       11.01        9.61      2.97 o 
  16   2  13        0.86        0.30      2.91 o 
  17   2  13       12.68       14.63      4.35 o 
 -21   3  13        0.23       -4.29      4.29 o 
 -20   3  13        2.98        0.93      4.42 o 
 -19   3  13       31.25       29.02      4.66 o 
 -18   3  13       25.96       25.69      4.39 o 
 -17   3  13        2.72        0.01      3.41 o 
 -16   3  13       27.78       32.16      4.19 o 
 -15   3  13       30.08       32.89      4.01 o 
 -14   3  13       73.89       66.48      3.94 o 
 -13   3  13       16.24       20.11      2.77 o 
 -12   3  13        8.06        4.56      2.38 o 
 -11   3  13      127.65      127.44      4.17 o 
 -10   3  13      131.72      143.05      3.69 o 
  -9   3  13       47.48       46.25      3.40 o 
  -8   3  13        3.75        1.71      1.77 o 
  -7   3  13      475.22      465.71      4.65 o 
  -6   3  13        7.97        7.96      1.63 o 
  -5   3  13       71.67       70.60      3.05 o 
  -4   3  13       17.17       15.20      3.02 o 
  -3   3  13        3.09        2.10      3.82 o 
  -2   3  13       41.67       36.98      3.77 o 
  -1   3  13       15.31       10.67      2.89 o 
   0   3  13       84.65       78.66      4.82 o 
   1   3  13        1.07        0.52      2.69 o 
   2   3  13      494.66      499.57     17.33 o 
   3   3  13       85.02       69.17      4.75 o 
   4   3  13       83.36       87.75      3.83 o 
   5   3  13       60.19       58.80      3.22 o 
   6   3  13       29.86       24.46      2.59 o 
   7   3  13      162.99      156.01      4.70 o 
   8   3  13       75.07       78.50      5.09 o 
   9   3  13        9.87       14.05      2.62 o 
  10   3  13       45.74       35.51      3.22 o 
  11   3  13        4.03        5.49      2.69 o 
  12   3  13      256.46      263.78      6.25 o 
  13   3  13        3.04        2.58      2.68 o 
  14   3  13       34.80       30.13      3.47 o 
  15   3  13       23.60       25.91      3.52 o 
 -19   4  13        0.07       -2.82      3.96 o 
 -18   4  13        2.96        1.47      3.95 o 
 -17   4  13        0.52       -0.13      3.62 o 
 -16   4  13       11.52       18.38      4.13 o 
 -15   4  13       30.24       31.21      4.19 o 
 -14   4  13        0.00        1.73      3.38 o 
 -13   4  13       92.81      100.76      5.34 o 
 -12   4  13       12.43       14.51      3.43 o 
 -11   4  13       81.69      105.88      7.37 o 
 -10   4  13       46.19       51.91      5.54 o 
  -9   4  13        0.35        2.45      3.43 o 
  -8   4  13        2.58        1.03      2.92 o 
  -7   4  13      328.79      312.47     12.66 o 
  -6   4  13        2.61        7.05      4.39 o 
  -5   4  13       38.61       42.35      4.18 o 
  -4   4  13       15.82       11.88      3.31 o 
  -3   4  13        1.79       -2.92      2.92 o 
  -2   4  13       11.09        7.60      3.03 o 
  -1   4  13       18.68       12.95      3.31 o 
   0   4  13       35.92       32.92      3.70 o 
   1   4  13        0.14       -2.69      2.69 o 
   2   4  13       53.07       57.13      5.99 o 
   3   4  13       47.38       43.42      4.13 o 
   4   4  13        0.12       -1.06      3.27 o 
   5   4  13       44.99       44.31      4.81 o 
   6   4  13        0.87       -1.61      2.98 o 
   7   4  13       13.82       15.28      3.62 o 
   8   4  13        5.67        7.86      3.61 o 
   9   4  13        0.05       -2.20      3.39 o 
  10   4  13       18.75       17.96      3.95 o 
  11   4  13        1.47       -0.19      3.45 o 
  12   4  13       47.36       47.93      4.33 o 
  13   4  13       14.57       18.83      3.83 o 
 -16   5  13        2.52       10.84      4.08 o 
 -15   5  13       92.55      113.50      6.22 o 
 -14   5  13       24.19       32.75      4.31 o 
 -13   5  13       59.09       54.70      5.17 o 
 -12   5  13        0.12        3.11      3.38 o 
 -11   5  13       27.75       20.92      4.85 o 
 -10   5  13        4.22        7.61      4.79 o 
  -9   5  13        3.67       10.31      5.50 o 
  -8   5  13      285.10      306.39     10.22 o 
  -7   5  13       61.92       68.31      6.59 o 
  -6   5  13       12.77       13.26      4.99 o 
  -5   5  13      151.00      142.49      8.02 o 
  -4   5  13       23.03       21.64      5.02 o 
  -3   5  13        0.11       -2.12      4.92 o 
  -2   5  13       26.91       35.68     10.49 o 
  -1   5  13       71.84       81.88      6.96 o 
   0   5  13       78.62       81.48      6.95 o 
   1   5  13        4.16        7.45      4.38 o 
   2   5  13       74.78       75.40      8.67 o 
   3   5  13        8.34        2.02      4.55 o 
   4   5  13        1.13       -2.58      3.69 o 
   5   5  13      105.55      101.86      6.20 o 
   6   5  13       37.37       39.52      4.48 o 
   7   5  13        1.46       -4.62      4.62 o 
   8   5  13        5.09        2.22      5.30 o 
   9   5  13       49.74       51.22      6.41 o 
  10   5  13        0.07        2.27      4.97 o 
 -10   6  13        7.71        9.78      5.42 o 
  -9   6  13       51.74       65.93      7.01 o 
  -8   6  13       13.00       21.92      5.62 o 
  -7   6  13        8.15       24.56      5.57 o 
  -6   6  13       80.75       99.67      9.18 o 
  -5   6  13        1.22        1.43      6.54 o 
  -4   6  13        2.17        4.28      5.05 o 
  -3   6  13       49.82       58.42     11.39 o 
  -2   6  13        0.17        4.94      4.86 o 
  -1   6  13       18.56       26.20     10.49 o 
   0   6  13       60.47       84.65      7.21 o 
   1   6  13        0.10        3.95      4.79 o 
   2   6  13        0.30       -3.25      4.71 o 
   3   6  13        2.34        8.87      6.88 o 
   4   6  13        1.39        9.29      6.33 o 
 -22   0  14        0.03        1.72      6.67 o 
 -21   0  14       35.45       41.55      8.12 o 
 -20   0  14        0.08        3.03      6.26 o 
 -19   0  14        6.38        5.02      6.47 o 
 -18   0  14       76.67      104.84      9.63 o 
 -17   0  14        0.04        3.16      3.87 o 
 -16   0  14       13.82       18.05      4.88 o 
 -15   0  14        5.11       12.70      3.91 o 
 -14   0  14        7.60        7.37      4.30 o 
 -13   0  14       74.53       64.60      8.05 o 
 -12   0  14      134.56      144.46      8.94 o 
 -11   0  14        0.94       -0.77      3.05 o 
 -10   0  14      243.80      256.33      7.08 o 
  -9   0  14      220.41      230.61      6.61 o 
  -8   0  14      449.05      452.09      8.41 o 
  -7   0  14       63.93       55.63      4.22 o 
  -6   0  14      223.92      212.49      7.56 o 
  -5   0  14       75.14       76.24      3.93 o 
  -4   0  14       61.51       60.94      3.47 o 
  -3   0  14      305.81      307.72      7.00 o 
  -2   0  14        0.00        0.81      2.13 o 
  -1   0  14      238.56      213.23      7.99 o 
   0   0  14        0.59       -2.44      2.44 o 
   1   0  14      178.37      165.21      7.87 o 
   2   0  14       95.77      106.24      4.70 o 
   3   0  14       16.69       15.44      2.88 o 
   4   0  14        6.81        5.46      2.78 o 
   5   0  14       59.36       64.52      3.99 o 
   6   0  14       39.93       34.14      3.54 o 
   7   0  14       15.12       12.63      3.03 o 
   8   0  14       68.26       64.19      5.26 o 
   9   0  14       14.92       13.73      4.00 o 
  10   0  14       38.15       41.01      4.87 o 
  11   0  14       24.14       32.65      4.78 o 
  12   0  14       13.01       18.57      5.23 o 
  13   0  14       45.11       52.21      6.95 o 
  14   0  14       15.73       19.95      5.92 o 
  15   0  14      101.64      104.84      9.36 o 
  16   0  14       41.77       61.02      7.98 o 
 -22   1  14        0.01        5.85      4.72 o 
 -21   1  14       65.17       80.64      6.93 o 
 -20   1  14       69.98       81.27      6.86 o 
 -19   1  14      103.13      145.32      7.90 o 
 -18   1  14       42.46       56.77      5.58 o 
 -17   1  14       26.57       22.56      4.69 o 
 -16   1  14      274.26      303.18      8.97 o 
 -15   1  14       26.54       24.91      3.53 o 
 -14   1  14        0.02        1.46      3.50 o 
 -13   1  14       29.96       34.40      3.39 o 
 -12   1  14        5.10        4.23      2.46 o 
 -11   1  14       16.37       21.06      2.70 o 
 -10   1  14        3.37        2.92      2.27 o 
  -9   1  14        2.23        4.81      1.98 o 
  -8   1  14       95.48       99.46      3.37 o 
  -7   1  14       37.42       41.90      3.01 o 
  -6   1  14      184.24      181.72      4.54 o 
  -5   1  14       75.34       69.75      2.98 o 
  -4   1  14       17.95       17.41      2.32 o 
  -3   1  14       26.47       26.55      1.93 o 
  -2   1  14       54.19       59.38      2.95 o 
  -1   1  14       61.78       69.06      3.43 o 
   0   1  14      452.99      466.01      6.32 o 
   1   1  14      151.89      135.35      4.87 o 
   2   1  14        0.29       -1.62      1.62 o 
   3   1  14       21.18       14.04      1.85 o 
   4   1  14       27.06       24.74      2.00 o 
   5   1  14       59.79       47.90      3.00 o 
   6   1  14       18.77       18.63      2.35 o 
   7   1  14        0.24       -0.22      1.92 o 
   8   1  14       87.53       83.27      3.74 o 
   9   1  14       75.69       65.61      3.27 o 
  10   1  14        1.81        0.59      2.44 o 
  11   1  14        5.82        5.54      2.57 o 
  12   1  14        8.12       11.15      2.73 o 
  13   1  14        3.65        5.11      2.72 o 
  14   1  14        1.03        1.73      2.80 o 
  15   1  14       42.19       38.73      3.58 o 
 -21   2  14      175.62      204.99      9.21 o 
 -20   2  14       42.61       61.14      6.09 o 
 -19   2  14       79.76      100.36      7.32 o 
 -18   2  14       52.91       43.20      5.25 o 
 -17   2  14        0.83        0.32      4.01 o 
 -16   2  14       65.85       65.88      5.00 o 
 -15   2  14      232.07      222.20      6.72 o 
 -14   2  14       18.68       16.11      3.58 o 
 -13   2  14        4.33        8.68      2.63 o 
 -12   2  14      185.43      195.99      4.82 o 
 -11   2  14      167.80      164.88      5.87 o 
 -10   2  14        8.75       11.12      2.35 o 
  -9   2  14       50.71       46.86      3.00 o 
  -8   2  14        0.83        1.13      2.00 o 
  -7   2  14       20.47       21.50      2.22 o 
  -6   2  14        4.76        3.99      1.88 o 
  -5   2  14       24.90       28.42      3.39 o 
  -4   2  14       21.82       27.75      3.38 o 
  -3   2  14      200.97      198.72      5.76 o 
  -2   2  14       11.17       10.61      2.28 o 
  -1   2  14      328.19      335.94      4.76 o 
   0   2  14       26.10       28.81      2.42 o 
   1   2  14      591.15      583.40      8.73 o 
   2   2  14       31.50       35.14      2.56 o 
   3   2  14      163.54      147.70      3.86 o 
   4   2  14       72.39       74.43      3.71 o 
   5   2  14      164.48      151.00      5.80 o 
   6   2  14        0.24        1.38      2.36 o 
   7   2  14       43.48       36.33      2.99 o 
   8   2  14      175.49      175.46      5.04 o 
   9   2  14       18.45       14.15      2.81 o 
  10   2  14        0.65        0.60      2.49 o 
  11   2  14        9.94        8.47      2.74 o 
  12   2  14       16.97       17.59      3.11 o 
  13   2  14        8.11        6.91      2.92 o 
  14   2  14        4.62        5.81      2.89 o 
 -20   3  14       48.93       49.90      6.05 o 
 -19   3  14        4.86       -0.94      3.94 o 
 -18   3  14        9.05        9.91      4.15 o 
 -17   3  14       16.42       19.11      4.19 o 
 -16   3  14       86.43       91.06      5.76 o 
 -15   3  14       28.79       32.38      4.49 o 
 -14   3  14       12.44       11.59      3.58 o 
 -13   3  14       39.23       38.34      4.03 o 
 -12   3  14       25.09       19.64      3.50 o 
 -11   3  14       64.21       74.75      7.08 o 
 -10   3  14       47.93       51.08      3.84 o 
  -9   3  14       57.45       60.68      4.51 o 
  -8   3  14        0.31        1.87      2.62 o 
  -7   3  14       76.44       86.90      4.27 o 
  -6   3  14       35.97       42.60      7.64 o 
  -5   3  14       76.55       76.54     17.13 o 
  -4   3  14        1.15        3.56      3.92 o 
  -3   3  14      104.13       98.09      6.35 o 
  -2   3  14       21.16       25.46      3.63 o 
  -1   3  14       11.54       10.16      3.18 o 
   0   3  14        1.25        0.20      2.76 o 
   1   3  14        0.63        1.51      2.73 o 
   2   3  14       41.79       40.90      4.76 o 
   3   3  14      177.80      170.83      6.53 o 
   4   3  14       71.67       68.93      4.94 o 
   5   3  14        4.67        5.68      3.50 o 
   6   3  14        0.01       -2.15      3.21 o 
   7   3  14        4.51        5.52      4.07 o 
   8   3  14        2.20        0.77      3.36 o 
   9   3  14       11.86       12.57      2.71 o 
  10   3  14        0.70        1.52      2.55 o 
  11   3  14       14.21       12.99      3.13 o 
  12   3  14       10.36       14.18      2.99 o 
  13   3  14        0.00        0.33      2.80 o 
 -17   4  14       49.57       57.37      5.22 o 
 -16   4  14       10.45        7.50      3.96 o 
 -15   4  14       89.63       95.94      6.00 o 
 -14   4  14       14.41       19.51      4.45 o 
 -13   4  14       64.98       63.69      4.98 o 
 -12   4  14        0.03        3.46      4.11 o 
 -11   4  14       16.60       14.77      3.85 o 
 -10   4  14        0.60        1.74      4.57 o 
  -9   4  14        1.52        8.36      4.63 o 
  -8   4  14      126.15      150.25     14.76 o 
  -7   4  14       55.53       69.76      7.57 o 
  -6   4  14        2.64        6.28      6.26 o 
  -5   4  14      193.60      199.39     12.83 o 
  -4   4  14       24.45       35.03      6.78 o 
  -3   4  14        0.00        4.81      4.29 o 
  -2   4  14        4.83        8.11      5.61 o 
  -1   4  14      115.61      115.15      7.12 o 
   0   4  14        8.67        4.75      4.21 o 
   1   4  14        0.50        0.03      4.08 o 
   2   4  14       19.93       19.34      4.16 o 
   3   4  14       18.55       16.20      4.98 o 
   4   4  14       60.48       62.94      6.41 o 
   5   4  14        4.81        7.40      4.85 o 
   6   4  14       18.87       18.05      4.03 o 
   7   4  14       24.13       23.60      4.22 o 
   8   4  14       15.58       15.53      3.94 o 
   9   4  14       30.34       36.97      6.04 o 
  10   4  14        4.16       -1.49      5.26 o 
 -13   5  14        9.71       17.44      8.12 o 
 -12   5  14       46.92       57.77      6.70 o 
 -11   5  14        1.90        2.11     10.04 o 
 -10   5  14        0.30        3.97      5.01 o 
  -9   5  14       11.73       18.85      5.37 o 
  -8   5  14       39.25       46.80      6.18 o 
  -7   5  14        0.07        5.72      5.61 o 
  -6   5  14       96.01       96.89     11.21 o 
  -5   5  14       33.31       44.83      7.98 o 
  -4   5  14       66.49       83.22     14.55 o 
  -3   5  14        2.56        6.86      4.74 o 
  -2   5  14        8.93       10.32      4.79 o 
  -1   5  14       10.34       10.38      8.36 o 
   0   5  14        2.22       10.18      4.87 o 
   1   5  14       10.49       12.14      4.93 o 
   2   5  14       29.45       37.68      5.76 o 
   3   5  14       20.07       21.46      6.95 o 
   4   5  14        6.05        5.76      4.82 o 
   5   5  14       14.85        4.16      5.04 o 
   6   5  14       11.15       10.12      5.21 o 
   7   5  14        2.60       -3.03      8.46 o 
 -20   1  15       21.84       29.13      5.95 o 
 -19   1  15       45.00       65.87      6.23 o 
 -18   1  15      176.63      193.02      8.31 o 
 -17   1  15        6.90       11.22      4.45 o 
 -16   1  15       26.13       27.72      4.81 o 
 -15   1  15        0.63        2.81      3.84 o 
 -14   1  15        4.29        4.02      3.69 o 
 -13   1  15      105.94      108.29      6.15 o 
 -12   1  15       86.29       92.54      6.11 o 
 -11   1  15        0.25       -2.56      2.56 o 
 -10   1  15      204.62      213.97      5.22 o 
  -9   1  15        4.35       -0.01      2.26 o 
  -8   1  15        4.93        8.02      2.32 o 
  -7   1  15        3.74        9.14      2.24 o 
  -6   1  15        1.28        3.36      2.85 o 
  -5   1  15       73.58       79.06      3.48 o 
  -4   1  15        8.19       14.14      2.22 o 
  -3   1  15       21.76       18.18      2.94 o 
  -2   1  15      299.40      306.36      4.39 o 
  -1   1  15        7.88       10.40      2.50 o 
   0   1  15       25.11       33.28      2.66 o 
   1   1  15        3.77        0.91      2.08 o 
   2   1  15       22.54       15.96      2.31 o 
   3   1  15       48.28       36.62      2.65 o 
   4   1  15      163.67      154.04      4.15 o 
   5   1  15        0.13       -0.07      2.41 o 
   6   1  15        3.02        1.36      2.48 o 
   7   1  15        4.28        4.21      2.59 o 
   8   1  15        0.57        2.17      2.60 o 
   9   1  15        0.35       -0.10      2.60 o 
  10   1  15        0.10       -0.77      2.59 o 
  11   1  15        0.31        0.03      2.40 o 
  12   1  15        3.96        4.54      2.86 o 
  13   1  15        7.12        8.03      3.48 o 
 -19   2  15       73.04       80.64      6.63 o 
 -18   2  15       28.56       42.50      5.55 o 
 -17   2  15       34.68       45.59      5.44 o 
 -16   2  15       72.10       79.22      6.37 o 
 -15   2  15       23.12       30.88      4.23 o 
 -14   2  15      120.95      114.75      6.50 o 
 -13   2  15       89.99       87.77      5.39 o 
 -12   2  15       38.96       39.75      4.39 o 
 -11   2  15        0.02        2.78      3.05 o 
 -10   2  15        0.01        0.16      2.90 o 
  -9   2  15       22.47       28.56      3.31 o 
  -8   2  15        2.82        3.90      3.19 o 
  -7   2  15       17.87       18.69      2.94 o 
  -6   2  15        1.88        8.47      2.64 o 
  -5   2  15      152.96      177.94     10.19 o 
  -4   2  15        7.17       11.26      4.49 o 
  -3   2  15      125.97      130.24      4.14 o 
  -2   2  15       24.67       37.15      3.75 o 
  -1   2  15      310.69      323.60      5.32 o 
   0   2  15       65.04       61.20      3.23 o 
   1   2  15      157.53      153.26      4.61 o 
   2   2  15        1.56        5.19      2.14 o 
   3   2  15       12.84       14.17      2.35 o 
   4   2  15       13.15       16.71      2.42 o 
   5   2  15      112.02      102.32      4.35 o 
   6   2  15        6.01        8.72      2.63 o 
   7   2  15        4.82        1.05      2.56 o 
   8   2  15        0.82        1.16      2.57 o 
   9   2  15        0.22       -1.01      2.65 o 
  10   2  15       18.16       20.73      3.07 o 
  11   2  15        1.40        3.85      2.73 o 
  12   2  15       38.27       37.66      3.50 o 
 -17   3  15       17.76       27.57      4.60 o 
 -16   3  15        0.86       -4.00      4.00 o 
 -15   3  15        2.98       -0.33      3.57 o 
 -14   3  15       13.53       16.89      3.86 o 
 -13   3  15       45.69       51.34      4.38 o 
 -12   3  15        8.53       10.82      4.46 o 
 -11   3  15       32.61       39.57      3.98 o 
 -10   3  15       19.69       30.65      5.70 o 
  -9   3  15       51.86       63.93      5.99 o 
  -8   3  15       32.02       47.51     13.24 o 
  -7   3  15       67.99       76.28      6.49 o 
  -6   3  15       28.60       30.04      4.88 o 
  -5   3  15       97.09       94.05      7.57 o 
  -4   3  15      118.39      131.85      6.97 o 
  -3   3  15       30.63       38.37      7.09 o 
  -2   3  15        0.20        3.96      4.06 o 
  -1   3  15       18.82       18.25      4.54 o 
   0   3  15        0.45        0.39      3.47 o 
   1   3  15       89.94       87.88      4.95 o 
   2   3  15      248.01      250.32      8.30 o 
   3   3  15      278.05      263.05      6.48 o 
   4   3  15      136.89      152.16     10.09 o 
   5   3  15        9.55       10.99      3.96 o 
   6   3  15       32.96       32.59      4.48 o 
   7   3  15        0.59        0.72      3.76 o 
   8   3  15        3.71        7.54      3.73 o 
   9   3  15       15.90        5.41      3.76 o 
  10   3  15        3.23        4.79      3.70 o 
 -14   4  15       33.42       41.49      8.81 o 
 -13   4  15        5.75       10.44      5.30 o 
 -12   4  15        0.62        6.78      5.68 o 
 -11   4  15      108.06      126.92      8.07 o 
 -10   4  15       46.63       55.20      6.29 o 
  -9   4  15       35.15       38.84      5.86 o 
  -8   4  15       89.22       89.08      7.26 o 
  -7   4  15       70.51       83.86     12.93 o 
  -6   4  15        5.08       12.23      4.67 o 
  -5   4  15       36.75       49.03      7.64 o 
  -4   4  15        2.14        5.71      4.50 o 
  -3   4  15       25.57       39.47      5.56 o 
  -2   4  15        0.19        8.32      4.20 o 
  -1   4  15       16.16       20.76      6.16 o 
   0   4  15       76.19       88.87      6.86 o 
   1   4  15       17.32       20.02      4.83 o 
   2   4  15       18.06       23.68      4.93 o 
   3   4  15       39.95       35.21      4.71 o 
   4   4  15       19.09       20.66      5.19 o 
   5   4  15      158.51      166.25      8.91 o 
   6   4  15       10.85        9.65      5.06 o 
   7   4  15       10.42       10.77      5.54 o 
  -9   5  15        3.10        1.58      6.60 o 
  -8   5  15        0.22        9.33      4.94 o 
  -7   5  15       16.91       21.43      5.53 o 
  -6   5  15       16.54       25.08      5.67 o 
  -5   5  15       35.95       42.41      5.95 o 
  -4   5  15        9.25       11.93      6.40 o 
  -3   5  15       11.22       18.34      6.12 o 
  -2   5  15       32.21       36.25      5.84 o 
  -1   5  15        0.25        6.19      8.19 o 
   0   5  15        0.01        3.33      4.83 o 
   1   5  15        1.38        4.36      4.75 o 
   2   5  15       94.53       96.31     10.73 o 
 -18   0  16        0.01       -1.38      6.05 o 
 -17   0  16       69.01      105.18     10.87 o 
 -16   0  16      335.32      411.03     15.07 o 
 -15   0  16      236.22      259.96     12.52 o 
 -14   0  16        0.59        1.86      5.43 o 
 -13   0  16      374.76      455.19     14.31 o 
 -12   0  16       57.93       60.95      7.36 o 
 -11   0  16       29.69       31.92      6.19 o 
 -10   0  16        4.00        2.96      4.88 o 
  -9   0  16        7.78       10.73      5.02 o 
  -8   0  16       34.78       38.94      5.92 o 
  -7   0  16      144.18      162.49      9.22 o 
  -6   0  16       53.08       61.70      4.87 o 
  -5   0  16      137.90      150.62     10.66 o 
  -4   0  16       45.91       48.55      4.30 o 
  -3   0  16      279.07      275.10      9.57 o 
  -2   0  16      200.07      200.65      9.15 o 
  -1   0  16        4.46        3.38      3.92 o 
   0   0  16       41.79       40.85      3.75 o 
   1   0  16       10.12        2.39      4.24 o 
   2   0  16        5.78        0.03      3.69 o 
   3   0  16       71.79       75.31      5.88 o 
   4   0  16        4.89       11.63      4.15 o 
   5   0  16      206.50      229.60      8.16 o 
   6   0  16        3.31        3.07      4.01 o 
   7   0  16      139.69      136.72      7.18 o 
   8   0  16       21.01       24.24      4.71 o 
   9   0  16      134.18      125.62      7.33 o 
  10   0  16       25.26       30.20      5.50 o 
  11   0  16       15.32       17.75      5.78 o 
 -18   1  16       17.67       20.73      5.08 o 
 -17   1  16       50.03       59.75      5.98 o 
 -16   1  16       18.81       18.43      4.81 o 
 -15   1  16      113.94      130.42      7.43 o 
 -14   1  16        2.85        5.02      4.13 o 
 -13   1  16       10.50        9.80      4.04 o 
 -12   1  16      121.04      109.31      6.33 o 
 -11   1  16        0.63        5.55      3.61 o 
 -10   1  16        8.28        4.81      3.31 o 
  -9   1  16       32.22       39.70      4.29 o 
  -8   1  16       31.78       32.04      3.97 o 
  -7   1  16       18.79       17.53      4.30 o 
  -6   1  16        3.63        5.21      3.21 o 
  -5   1  16        0.78       -2.01      2.79 o 
  -4   1  16       10.98       12.88      3.27 o 
  -3   1  16       39.14       36.74      3.67 o 
  -2   1  16       20.61       19.23      2.90 o 
  -1   1  16       27.51       30.48      3.08 o 
   0   1  16       63.95       73.97      3.98 o 
   1   1  16        5.67        7.61      2.66 o 
   2   1  16       48.07       35.48      3.19 o 
   3   1  16        6.78       10.79      2.70 o 
   4   1  16       12.26       15.54      2.89 o 
   5   1  16       44.87       50.45      3.66 o 
   6   1  16        2.99        5.02      2.68 o 
   7   1  16       24.23       24.99      3.20 o 
   8   1  16       40.99       42.85      3.67 o 
   9   1  16       18.38       18.01      3.25 o 
  10   1  16        3.12        3.21      2.92 o 
 -17   2  16        0.15       -1.45      4.29 o 
 -16   2  16       11.50       16.31      4.75 o 
 -15   2  16        1.77       -1.45      5.47 o 
 -14   2  16        2.52       -2.73      3.53 o 
 -13   2  16      153.08      165.82      6.49 o 
 -12   2  16        3.69        9.17      3.57 o 
 -11   2  16       96.85      109.20      5.33 o 
 -10   2  16        5.98       10.77      4.47 o 
  -9   2  16        0.32        2.16      2.93 o 
  -8   2  16        7.57        9.71      3.08 o 
  -7   2  16        0.16        3.67      4.01 o 
  -6   2  16        5.35       11.10      7.64 o 
  -5   2  16       51.12       62.96     11.80 o 
  -4   2  16       28.72       54.33     15.31 o 
  -3   2  16        5.95        5.53      8.38 o 
  -2   2  16       41.10       48.55      7.60 o 
  -1   2  16       33.87       37.46      4.39 o 
   0   2  16      187.92      178.25      6.64 o 
   1   2  16        1.38        2.69      3.51 o 
   2   2  16        5.24       -0.60      3.52 o 
   3   2  16       24.85       24.30      4.11 o 
   4   2  16       42.53       45.40      4.63 o 
   5   2  16       16.47       16.48      3.96 o 
   6   2  16        0.81        0.93      3.57 o 
   7   2  16        1.65        0.69      3.69 o 
   8   2  16        2.51        0.63      3.79 o 
   9   2  16       14.72       14.57      4.16 o 
 -14   3  16       46.58       66.30      7.08 o 
 -13   3  16        9.99        8.75      5.01 o 
 -12   3  16       18.89       24.72      5.41 o 
 -11   3  16       31.09       41.33      6.64 o 
 -10   3  16       11.25       24.53      6.84 o 
  -9   3  16      127.24      142.04      7.75 o 
  -8   3  16       31.60       43.86      5.84 o 
  -7   3  16        0.58        5.44      7.19 o 
  -6   3  16        0.62        8.92      5.33 o 
  -5   3  16      130.23      163.16      9.87 o 
  -4   3  16       16.22       22.41      6.67 o 
  -3   3  16        1.61        6.82      7.53 o 
  -2   3  16        2.50        8.16      6.47 o 
  -1   3  16        0.46        8.91      4.64 o 
   0   3  16       18.83       14.06      6.49 o 
   1   3  16        4.51       10.59      3.91 o 
   2   3  16       19.20       26.37      5.79 o 
   3   3  16       11.43       23.07      6.18 o 
   4   3  16       37.83       38.23      6.85 o 
   5   3  16       62.31       61.78      6.61 o 
   6   3  16        0.95        3.47      3.96 o 
   7   3  16       47.88       55.36      5.12 o 
 -10   4  16       11.62       24.34      9.94 o 
  -9   4  16        5.30       18.04     10.22 o 
  -8   4  16       90.90      114.99     16.51 o 
  -7   4  16        1.54        5.83      6.54 o 
  -6   4  16        3.65       16.40      9.18 o 
  -5   4  16      120.46      128.75     10.18 o 
  -4   4  16        9.24       16.45      5.09 o 
  -3   4  16        5.12       13.12      5.23 o 
  -2   4  16        2.09        9.65      5.06 o 
  -1   4  16       13.08       21.62      6.71 o 
   0   4  16        1.08        7.55      4.85 o 
   1   4  16       18.72       32.23      5.42 o 
   2   4  16        0.58        4.17      5.93 o 
   3   4  16       25.49       24.12      5.84 o 
 -15   1  17       24.47       36.76      5.37 o 
 -14   1  17       19.04       25.37      4.79 o 
 -13   1  17      169.96      180.66     15.79 o 
 -12   1  17        8.29        9.31      4.27 o 
 -11   1  17        0.43       -1.08      3.58 o 
 -10   1  17        0.36        2.01      3.72 o 
  -9   1  17        2.29        2.44      3.59 o 
  -8   1  17       17.36       19.07      3.84 o 
  -7   1  17        5.51        8.63      3.56 o 
  -6   1  17       11.05       14.44      5.06 o 
  -5   1  17       13.37       15.82      3.69 o 
  -4   1  17       15.84       15.08      3.58 o 
  -3   1  17       21.87       25.65      3.75 o 
  -2   1  17        8.35        7.30      3.27 o 
  -1   1  17       19.47       22.23      4.90 o 
   0   1  17        8.81        6.28      2.82 o 
   1   1  17       24.75       35.70      3.37 o 
   2   1  17        9.67       14.57      3.01 o 
   3   1  17       17.62       19.16      3.47 o 
   4   1  17        0.24        4.07      2.86 o 
   5   1  17        3.47        1.37      2.84 o 
   6   1  17        2.75        2.14      2.88 o 
   7   1  17        0.76        0.69      2.90 o 
 -13   2  17        4.73        4.84      4.14 o 
 -12   2  17        2.01        7.48      4.09 o 
 -11   2  17        0.79        4.68      3.87 o 
 -10   2  17        6.64        4.27      6.12 o 
  -9   2  17       20.56       16.23      6.67 o 
  -8   2  17      283.90      330.89     13.96 o 
  -7   2  17      149.77      181.68     11.49 o 
  -6   2  17        0.19        1.79      5.50 o 
  -5   2  17        0.02       -1.03      5.71 o 
  -4   2  17       34.29       39.56      7.29 o 
  -3   2  17       55.46       61.71      7.98 o 
  -2   2  17        5.23        8.53      5.57 o 
  -1   2  17        0.01       -1.71      9.70 o 
   0   2  17       25.94       22.03      8.84 o 
   1   2  17       18.66       18.03      4.27 o 
   2   2  17        0.02        2.34      3.91 o 
   3   2  17       43.94       52.18      5.02 o 
   4   2  17       69.01       79.87      5.78 o 
   5   2  17        1.15        1.14      3.97 o 
 -10   3  17       55.96       46.16      8.19 o 
  -9   3  17       29.88       26.48      5.36 o 
  -8   3  17       66.85       97.35     16.68 o 
  -7   3  17       69.71      108.10     11.01 o 
  -6   3  17      147.27      192.50     16.03 o 
  -5   3  17        0.07        3.14      4.49 o 
  -4   3  17        0.61        9.37      8.98 o 
  -3   3  17       41.09       57.37      8.60 o 
  -2   3  17        0.02        0.00      6.12 o 
  -1   3  17       48.53       46.30      7.91 o 
   0   3  17        0.21        6.74      6.26 o 
   1   3  17      331.96      380.46     12.05 o 
   2   3  17      102.91      116.31      8.33 o 
 -10   0  18        6.35       10.32      5.92 o 
  -9   0  18      138.32      140.20      9.63 o 
  -8   0  18        0.34        4.40      5.37 o 
  -7   0  18       19.16       28.00      6.12 o 
  -6   0  18        0.16        8.39      5.37 o 
  -5   0  18       88.51       98.58      8.53 o 
  -4   0  18       28.89       36.87      6.26 o 
  -3   0  18       23.40       26.76      5.85 o 
  -2   0  18       28.77       28.55      5.92 o 
  -1   0  18       28.05       31.32      7.09 o 
   0   0  18       22.93       30.37      5.88 o 
   1   0  18       29.20       24.99      6.05 o 
   2   0  18        2.69        2.34      4.18 o 
  -9   1  18        4.29       10.06      3.97 o 
  -8   1  18        7.31        8.90      3.95 o 
  -7   1  18       33.02       40.03      4.54 o 
  -6   1  18        1.28        0.00      5.37 o 
  -5   1  18       58.63       85.85      9.15 o 
  -4   1  18       34.28       45.82      7.15 o 
  -3   1  18        1.56       10.87      5.71 o 
  -2   1  18        0.02       -7.53      9.63 o 
  -1   1  18       68.52       72.87      5.78 o 
   0   1  18       48.08       59.48      8.36 o 
   1   1  18       21.80       19.09      4.43 o 
  -4   2  18        1.04       10.46      6.33 o 
                                                 
